# Supplementary material for: ﻿New fungal genus, three novel species and one new record from mangroves, with reclassification of Melanconiella (Melanconiellaceae) species
Source: MycoKeys. 2025 Apr 7;116:25–52. doi: 10.3897/mycokeys.116.137351 (PMC11997611; doi:10.3897/mycokeys.116.137351)
Supplement: XML Treatment for Pseudomelanconiella [file mycokeys.116.137351-treatment1.xml]

<!DOCTYPE tp:taxon-treatment
  PUBLIC "-//TaxonX//DTD Taxonomic Treatment Publishing DTD v0 20100105//EN" "tax-treatment-NSO.dtd">
<tp:taxon-treatment xmlns:tp="http://www.plazi.org/taxpub"><tp:treatment-meta><kwd-group><label>Taxon classification</label><kwd>
                <named-content content-type="kingdom">Fungi</named-content>
              </kwd><kwd>
                <named-content content-type="order">Diaporthales</named-content>
              </kwd><kwd>
                <named-content content-type="family">Melanconiellaceae</named-content>
              </kwd></kwd-group><mixed-citation publication-type="journal"><person-group><name><surname>Apurillo</surname><given-names>Carlo Chris S.</given-names></name><name><surname>Phukhamsakda</surname><given-names>Chayanard</given-names></name><name><surname>Hyde</surname><given-names>Kevin D.</given-names></name><name><surname>Thiyagaraja</surname><given-names>Vinodhini</given-names></name><name><surname>Jones</surname><given-names>E. B. Gareth</given-names></name></person-group><article-title>﻿New fungal genus, three novel species and one new record from mangroves, with reclassification of <italic><tp:taxon-name><tp:taxon-name-part taxon-name-part-type="genus" reg="Melanconiella">Melanconiella</tp:taxon-name-part></tp:taxon-name></italic> (<tp:taxon-name><tp:taxon-name-part taxon-name-part-type="family">Melanconiellaceae</tp:taxon-name-part></tp:taxon-name>) species</article-title><source>MycoKeys</source><day>07</day><month>04</month><year>2025</year><volume>116</volume><fpage>25</fpage><lpage>52</lpage><pub-id pub-id-type="doi">10.3897/mycokeys.116.137351</pub-id></mixed-citation></tp:treatment-meta><tp:nomenclature><label>﻿</label><tp:taxon-name>
              <object-id xmlns:xlink="http://www.w3.org/1999/xlink" content-type="arpha" xlink:type="simple">6DFC7A53-5C38-55A1-BC3A-05A554A774CD</object-id>
              <tp:taxon-name-part taxon-name-part-type="genus" reg="Pseudomelanconiella">Pseudomelanconiella</tp:taxon-name-part>
              <object-id xmlns:xlink="http://www.w3.org/1999/xlink" xlink:type="simple">Index Fungorum: IF902576</object-id>
              <object-id xmlns:xlink="http://www.w3.org/1999/xlink" xlink:type="simple">Facesoffungi Number: FoF16488</object-id>
            </tp:taxon-name><tp:taxon-authority>Apurillo, Phukhams., E.B.G. Jones &amp; K.D. Hyde</tp:taxon-authority><tp:taxon-status xmlns:xlink="http://www.w3.org/1999/xlink" xlink:type="simple">gen. nov.</tp:taxon-status></tp:nomenclature><tp:treatment-sec sec-type="etymology" id="SECID0ET1AE"><title>Etymology.</title><p>From the Greek “pseudo” meaning false, due to the close morphologic similarity of isolates with <italic>Melanconiella</italic> species.</p></tp:treatment-sec><tp:treatment-sec sec-type="type species" id="SECID0EA2AE"><title>Type species.</title><p><italic><tp:taxon-name><tp:taxon-name-part taxon-name-part-type="genus" reg="Pseudomelanconiella">Pseudomelanconiella</tp:taxon-name-part><tp:taxon-name-part taxon-name-part-type="species" reg="mangrovei">mangrovei</tp:taxon-name-part></tp:taxon-name></italic>.</p></tp:treatment-sec><tp:treatment-sec sec-type="description" id="SECID0ER2AE"><title>Description.</title><p><bold>Sexual morph</bold>: Undetermined. <bold>Asexual morph: <italic>Conidiomata</italic></bold> globose to subglobose, immersed to erumpent, develop under a clypeus with variable stromata, confluent, mostly with a long, conical, central ostiole, black. <bold><italic>Ostiole</italic></bold> present. <bold><italic>Peridium</italic></bold> light brown to brown, composed of textura angularis cells. <bold><italic>Conidiophores</italic></bold> hyaline, septate. <bold><italic>Conidiogenous cells</italic></bold> hyaline, phialidic. <bold><italic>Conidia</italic></bold> oblong to ellipsoid, light-brown, unicellular, aseptate, verrucose, without gelatinous sheath.</p></tp:treatment-sec><tp:treatment-sec sec-type="notes" id="SECID0EM3AE"><title>Notes.</title><p>Combined phylogenetic analysis of <abbrev xmlns:xlink="http://www.w3.org/1999/xlink" xlink:title="internal transcribed spacer region" id="ABBRID0ES3AE" xlink:type="simple">ITS</abbrev>, <abbrev xmlns:xlink="http://www.w3.org/1999/xlink" xlink:title="nuclear large subunit ribosomal DNA" id="ABBRID0EW3AE" xlink:type="simple">LSU</abbrev>, <italic><abbrev xmlns:xlink="http://www.w3.org/1999/xlink" xlink:title="RNA polymerase II second largest subunit" id="ABBRID0E23AE" xlink:type="simple">rpb2</abbrev></italic> and <italic><abbrev xmlns:xlink="http://www.w3.org/1999/xlink" xlink:title="translation elongation factor 1-alpha" id="ABBRID0EA4AE" xlink:type="simple">tef1-α</abbrev></italic> sequences reveal that <italic><tp:taxon-name><tp:taxon-name-part taxon-name-part-type="genus" reg="Pseudomelanconiella">Pseudomelanconiella</tp:taxon-name-part></tp:taxon-name></italic> forms a distinct, well-supported clade separate from other genera in <tp:taxon-name><tp:taxon-name-part taxon-name-part-type="family">Melanconiellaceae</tp:taxon-name-part></tp:taxon-name>. The sister taxon is <italic><tp:taxon-name><tp:taxon-name-part taxon-name-part-type="genus" reg="Septomelanconiella">Septomelanconiella</tp:taxon-name-part></tp:taxon-name></italic>, however, this monotypic genus is distinguished by its septate, laminate conidia, which is not observed in <italic><tp:taxon-name><tp:taxon-name-part taxon-name-part-type="genus" reg="Pseudomelanconiella">Pseudomelanconiella</tp:taxon-name-part></tp:taxon-name></italic> (<xref ref-type="bibr" rid="B42">Phookamsak et al. 2019</xref>). Both <italic><tp:taxon-name><tp:taxon-name-part taxon-name-part-type="genus" reg="Pseudomelanconiella">Pseudomelanconiella</tp:taxon-name-part></tp:taxon-name></italic> and <italic><tp:taxon-name><tp:taxon-name-part taxon-name-part-type="genus" reg="Septomelanconiella">Septomelanconiella</tp:taxon-name-part></tp:taxon-name></italic> are coelomycetous and have no reported sexual morphs (<xref ref-type="bibr" rid="B42">Phookamsak et al. 2019</xref>). Pairwise differences between the <italic><tp:taxon-name><tp:taxon-name-part taxon-name-part-type="genus" reg="Septomelanconiella">Septomelanconiella</tp:taxon-name-part></tp:taxon-name></italic> and <italic><tp:taxon-name><tp:taxon-name-part taxon-name-part-type="genus" reg="Pseudomelanconiella">Pseudomelanconiella</tp:taxon-name-part></tp:taxon-name></italic> in <abbrev xmlns:xlink="http://www.w3.org/1999/xlink" xlink:title="internal transcribed spacer region" id="ABBRID0EC6AE" xlink:type="simple">ITS</abbrev> (13.2%), <abbrev xmlns:xlink="http://www.w3.org/1999/xlink" xlink:title="nuclear large subunit ribosomal DNA" id="ABBRID0EG6AE" xlink:type="simple">LSU</abbrev> (1.6%), <italic><abbrev xmlns:xlink="http://www.w3.org/1999/xlink" xlink:title="RNA polymerase II second largest subunit" id="ABBRID0EL6AE" xlink:type="simple">rpb2</abbrev></italic> (16.1%) are all higher than the lowest base difference observed between genera in <tp:taxon-name><tp:taxon-name-part taxon-name-part-type="family">Melanconiellaceae</tp:taxon-name-part></tp:taxon-name>. <italic><tp:taxon-name><tp:taxon-name-part taxon-name-part-type="genus" reg="Septomelanconiella">Septomelanconiella</tp:taxon-name-part></tp:taxon-name></italic> was isolated as a saprobe from <italic><tp:taxon-name><tp:taxon-name-part taxon-name-part-type="genus" reg="Syzygium">Syzygium</tp:taxon-name-part><tp:taxon-name-part taxon-name-part-type="species" reg="samarangense">samarangense</tp:taxon-name-part></tp:taxon-name></italic> in a terrestrial environment while <italic><tp:taxon-name><tp:taxon-name-part taxon-name-part-type="genus" reg="Pseudomelanconiella">Pseudomelanconiella</tp:taxon-name-part></tp:taxon-name></italic> was isolated from mangroves in a brackish water environment (<xref ref-type="bibr" rid="B42">Phookamsak et al. 2019</xref>). These support the establishment of a new genus with <italic><tp:taxon-name><tp:taxon-name-part taxon-name-part-type="genus" reg="Pseudomelanconiella">Pseudomelanconiella</tp:taxon-name-part><tp:taxon-name-part taxon-name-part-type="species" reg="mangrovei">mangrovei</tp:taxon-name-part></tp:taxon-name></italic> as the type species.</p></tp:treatment-sec><ref-list><ref id="B42"><mixed-citation xmlns:xlink="http://www.w3.org/1999/xlink" xlink:type="simple"><person-group><name name-style="western"><surname>Phookamsak</surname><given-names>R</given-names></name><name name-style="western"><surname>Hyde</surname><given-names>KD</given-names></name><name name-style="western"><surname>Jeewon</surname><given-names>R</given-names></name><name name-style="western"><surname>Bhat</surname><given-names>DJ</given-names></name><name name-style="western"><surname>Jones</surname><given-names>EBG</given-names></name><name name-style="western"><surname>Maharachchikumbura</surname><given-names>SSN</given-names></name><name name-style="western"><surname>Raspé</surname><given-names>O</given-names></name><name name-style="western"><surname>Karunarathna</surname><given-names>SC</given-names></name><name name-style="western"><surname>Wanasinghe</surname><given-names>DN</given-names></name><name name-style="western"><surname>Hongsanan</surname><given-names>S</given-names></name><name name-style="western"><surname>Doilom</surname><given-names>M</given-names></name><name name-style="western"><surname>Tennakoon</surname><given-names>DS</given-names></name><name name-style="western"><surname>Machado</surname><given-names>AR</given-names></name><name name-style="western"><surname>Firmino</surname><given-names>AL</given-names></name><name name-style="western"><surname>Ghosh</surname><given-names>A</given-names></name><name name-style="western"><surname>Karunarathna</surname><given-names>A</given-names></name><name name-style="western"><surname>Mešić</surname><given-names>A</given-names></name><name name-style="western"><surname>Dutta</surname><given-names>AK</given-names></name><name name-style="western"><surname>Thongbai</surname><given-names>B</given-names></name><name name-style="western"><surname>Devadatha</surname><given-names>B</given-names></name><name name-style="western"><surname>Norphanphoun</surname><given-names>C</given-names></name><name name-style="western"><surname>Senwanna</surname><given-names>C</given-names></name><name name-style="western"><surname>Wei</surname><given-names>D</given-names></name><name name-style="western"><surname>Pem</surname><given-names>D</given-names></name><name name-style="western"><surname>Ackah</surname><given-names>FK</given-names></name><name name-style="western"><surname>Wang</surname><given-names>GN</given-names></name><name name-style="western"><surname>Jiang</surname><given-names>HB</given-names></name><name name-style="western"><surname>Madrid</surname><given-names>H</given-names></name><name name-style="western"><surname>Lee</surname><given-names>HB</given-names></name><name name-style="western"><surname>Goonasekara</surname><given-names>ID</given-names></name><name name-style="western"><surname>Manawasinghe</surname><given-names>IS</given-names></name><name name-style="western"><surname>Kušan</surname><given-names>I</given-names></name><name name-style="western"><surname>Cano</surname><given-names>J</given-names></name><name name-style="western"><surname>Gené</surname><given-names>J</given-names></name><name name-style="western"><surname>Li</surname><given-names>J</given-names></name><name name-style="western"><surname>Das</surname><given-names>K</given-names></name><name name-style="western"><surname>Acharya</surname><given-names>K</given-names></name><name name-style="western"><surname>Raj</surname><given-names>KNA</given-names></name><name name-style="western"><surname>Latha</surname><given-names>KPD</given-names></name><name name-style="western"><surname>Chethana</surname><given-names>KWT</given-names></name><name name-style="western"><surname>He</surname><given-names>MQ</given-names></name><name name-style="western"><surname>Dueñas</surname><given-names>M</given-names></name><name name-style="western"><surname>Jadan</surname><given-names>M</given-names></name><name name-style="western"><surname>Martín</surname><given-names>MP</given-names></name><name name-style="western"><surname>Samarakoon</surname><given-names>MC</given-names></name><name name-style="western"><surname>Dayarathne</surname><given-names>MC</given-names></name><name name-style="western"><surname>Raza</surname><given-names>M</given-names></name><name name-style="western"><surname>Park</surname><given-names>MS</given-names></name><name name-style="western"><surname>Telleria</surname><given-names>MT</given-names></name><name name-style="western"><surname>Chaiwan</surname><given-names>N</given-names></name><name name-style="western"><surname>Matočec</surname><given-names>N</given-names></name><name name-style="western"><surname>De Silva</surname><given-names>NI</given-names></name><name name-style="western"><surname>Pereira</surname><given-names>OL</given-names></name><name name-style="western"><surname>Singh</surname><given-names>PN</given-names></name><name name-style="western"><surname>Manimohan</surname><given-names>P</given-names></name><name name-style="western"><surname>Uniyal</surname><given-names>P</given-names></name><name name-style="western"><surname>Shang</surname><given-names>QJ</given-names></name><name name-style="western"><surname>Bhatt</surname><given-names>RP</given-names></name><name name-style="western"><surname>Perera</surname><given-names>RH</given-names></name><name name-style="western"><surname>Alvarenga</surname><given-names>RLM</given-names></name><name name-style="western"><surname>Nogal-Prata</surname><given-names>S</given-names></name><name name-style="western"><surname>Singh</surname><given-names>SK</given-names></name><name name-style="western"><surname>Vadthanarat</surname><given-names>S</given-names></name><name name-style="western"><surname>Oh</surname><given-names>SY</given-names></name><name name-style="western"><surname>Huang</surname><given-names>SK</given-names></name><name name-style="western"><surname>Rana</surname><given-names>S</given-names></name><name name-style="western"><surname>Konta</surname><given-names>S</given-names></name><name name-style="western"><surname>Paloi</surname><given-names>S</given-names></name><name name-style="western"><surname>Jayasiri</surname><given-names>SC</given-names></name><name name-style="western"><surname>Jeon</surname><given-names>SJ</given-names></name><name name-style="western"><surname>Mehmood</surname><given-names>T</given-names></name><name name-style="western"><surname>Gibertoni</surname><given-names>TB</given-names></name><name name-style="western"><surname>Nguyen</surname><given-names>TTT</given-names></name><name name-style="western"><surname>Singh</surname><given-names>U</given-names></name><name name-style="western"><surname>Thiyagaraja</surname><given-names>V</given-names></name><name name-style="western"><surname>Sarma</surname><given-names>VV</given-names></name><name name-style="western"><surname>Dong</surname><given-names>W</given-names></name><name name-style="western"><surname>Yu</surname><given-names>XD</given-names></name><name name-style="western"><surname>Lu</surname><given-names>YZ</given-names></name><name name-style="western"><surname>Lim</surname><given-names>YW</given-names></name><name name-style="western"><surname>Chen</surname><given-names>Y</given-names></name><name name-style="western"><surname>Tkalčec</surname><given-names>Z</given-names></name><name name-style="western"><surname>Zhang</surname><given-names>ZF</given-names></name><name name-style="western"><surname>Luo</surname><given-names>ZL</given-names></name><name name-style="western"><surname>Daranagama</surname><given-names>DA</given-names></name><name name-style="western"><surname>Thambugala</surname><given-names>KM</given-names></name><name name-style="western"><surname>Tibpromma</surname><given-names>S</given-names></name><name name-style="western"><surname>Camporesi</surname><given-names>E</given-names></name><name name-style="western"><surname>Bulgakov</surname><given-names>TS</given-names></name><name name-style="western"><surname>Dissanayake</surname><given-names>AJ</given-names></name><name name-style="western"><surname>Senanayake</surname><given-names>IC</given-names></name><name name-style="western"><surname>Dai</surname><given-names>DQ</given-names></name><name name-style="western"><surname>Tang</surname><given-names>LZ</given-names></name><name name-style="western"><surname>Khan</surname><given-names>S</given-names></name><name name-style="western"><surname>Zhang</surname><given-names>H</given-names></name><name name-style="western"><surname>Promputtha</surname><given-names>I</given-names></name><name name-style="western"><surname>Cai</surname><given-names>L</given-names></name><name name-style="western"><surname>Chomnunti</surname><given-names>P</given-names></name><name name-style="western"><surname>Zhao</surname><given-names>RL</given-names></name><name name-style="western"><surname>Lumyong</surname><given-names>S</given-names></name><name name-style="western"><surname>Boonmee</surname><given-names>S</given-names></name><name name-style="western"><surname>Wen</surname><given-names>TC</given-names></name><name name-style="western"><surname>Mortimer</surname><given-names>PE</given-names></name><name name-style="western"><surname>Xu</surname><given-names>J</given-names></name></person-group> (<year>2019</year>) <article-title>Fungal diversity notes 929–1035: Taxonomic and phylogenetic contributions on genera and species of fungi.</article-title><source>Fungal Diversity</source><volume>95</volume>(<issue>1</issue>): <fpage>1</fpage>–<lpage>273</lpage>. <ext-link xlink:href="10.1007/s13225-019-00421-w" ext-link-type="doi" xlink:type="simple">https://doi.org/10.1007/s13225-019-00421-w</ext-link></mixed-citation></ref></ref-list></tp:taxon-treatment>
