# Supplementary material for: ﻿New fungal genus, three novel species and one new record from mangroves, with reclassification of Melanconiella (Melanconiellaceae) species
Source: MycoKeys. 2025 Apr 7;116:25–52. doi: 10.3897/mycokeys.116.137351 (PMC11997611; doi:10.3897/mycokeys.116.137351)
Supplement: XML Treatment for Pseudomelanconiella mangrovei [file mycokeys.116.137351-treatment2.xml]

<!DOCTYPE tp:taxon-treatment
  PUBLIC "-//TaxonX//DTD Taxonomic Treatment Publishing DTD v0 20100105//EN" "tax-treatment-NSO.dtd">
<tp:taxon-treatment xmlns:tp="http://www.plazi.org/taxpub"><tp:treatment-meta><kwd-group><label>Taxon classification</label><kwd>
                <named-content content-type="kingdom">Fungi</named-content>
              </kwd><kwd>
                <named-content content-type="order">Diaporthales</named-content>
              </kwd><kwd>
                <named-content content-type="family">Melanconiellaceae</named-content>
              </kwd></kwd-group><mixed-citation publication-type="journal"><person-group><name><surname>Apurillo</surname><given-names>Carlo Chris S.</given-names></name><name><surname>Phukhamsakda</surname><given-names>Chayanard</given-names></name><name><surname>Hyde</surname><given-names>Kevin D.</given-names></name><name><surname>Thiyagaraja</surname><given-names>Vinodhini</given-names></name><name><surname>Jones</surname><given-names>E. B. Gareth</given-names></name></person-group><article-title>﻿New fungal genus, three novel species and one new record from mangroves, with reclassification of <italic><tp:taxon-name><tp:taxon-name-part taxon-name-part-type="genus" reg="Melanconiella">Melanconiella</tp:taxon-name-part></tp:taxon-name></italic> (<tp:taxon-name><tp:taxon-name-part taxon-name-part-type="family">Melanconiellaceae</tp:taxon-name-part></tp:taxon-name>) species</article-title><source>MycoKeys</source><day>07</day><month>04</month><year>2025</year><volume>116</volume><fpage>25</fpage><lpage>52</lpage><pub-id pub-id-type="doi">10.3897/mycokeys.116.137351</pub-id></mixed-citation></tp:treatment-meta><tp:nomenclature><label>﻿</label><tp:taxon-name>
              <object-id xmlns:xlink="http://www.w3.org/1999/xlink" content-type="arpha" xlink:type="simple">4A0CA589-AE6E-5F30-A544-06B09DD6E7A6</object-id>
              <tp:taxon-name-part taxon-name-part-type="genus" reg="Pseudomelanconiella">Pseudomelanconiella</tp:taxon-name-part>
              <tp:taxon-name-part taxon-name-part-type="species" reg="mangrovei">mangrovei</tp:taxon-name-part>
              <object-id xmlns:xlink="http://www.w3.org/1999/xlink" xlink:type="simple">Index Fungorum: IF902577</object-id>
              <object-id xmlns:xlink="http://www.w3.org/1999/xlink" xlink:type="simple">Facesoffungi Number: FoF16489</object-id>
            </tp:taxon-name><tp:taxon-authority>Apurillo, Phukhams., E.B.G. Jones &amp; K.D. Hyde</tp:taxon-authority><tp:taxon-status xmlns:xlink="http://www.w3.org/1999/xlink" xlink:type="simple">sp. nov.</tp:taxon-status><xref ref-type="fig" rid="F2">Fig. 2</xref></tp:nomenclature><tp:treatment-sec sec-type="etymology" id="SECID0ENCAG"><title>Etymology.</title><p>Based on its mangrove host.</p></tp:treatment-sec><tp:treatment-sec sec-type="Holotype" id="SECID0ESCAG"><title>Holotype.</title><p><named-content xmlns:xlink="http://www.w3.org/1999/xlink" content-type="dwc:institutional_code" xlink:title="Mae Fah Luang University Herbarium" xlink:href="http://grbio.org/institution/mae-fah-laung-university" xlink:type="simple">MFLU</named-content> 24-0189.</p></tp:treatment-sec><tp:treatment-sec sec-type="description" id="SECID0E4CAG"><title>Description.</title><p><bold><italic>Saprobic</italic></bold> on decomposing branch of <bold><italic><tp:taxon-name><tp:taxon-name-part taxon-name-part-type="genus" reg="Avicennia">Avicennia</tp:taxon-name-part><tp:taxon-name-part taxon-name-part-type="species" reg="marina">marina</tp:taxon-name-part></tp:taxon-name></italic></bold> submerged in brackish water. <bold>Sexual morph</bold>: Undetermined. <bold>Asexual morph: <italic>Conidiomata</italic></bold> 100–590 µm × 200–815 µm (x̄ = 386.3 × 566.2 µm, n = 10), globose to subglobose, immersed to erumpent, black, confluent, mostly with a central stromatic column. <bold><italic>Peridium</italic></bold> light-brown to brown, made of cells of textura angularis. <bold><italic>Conidiophores</italic></bold> 8–20 × 1–2 µm (x̄ = 14.6 × 1.8 µm, n = 30), mostly straight, hyaline, septate, smooth unbranched. <bold><italic>Conidiogenous cells</italic></bold> 2–7 × 1–2 µm (x̄ = 4.2 × 1.8 µm, n = 30), monophialidic, determinate, discrete, cylindrical to subcylindrical, smooth-walled, hyaline, arising from inner layers of conidioma. <bold><italic>Conidia</italic></bold> 11–14 × 3–4 µm (x̄ = 11.4 × 3.3 µm, n = 50), oblong to ellipsoid, hyaline to light-brown, unicellular, aseptate, verrucose, without gelatinous sheath.</p><fig id="F2" position="float" orientation="portrait"><object-id xmlns:xlink="http://www.w3.org/1999/xlink" content-type="doi" xlink:type="simple">10.3897/mycokeys.116.137351.figure2</object-id><object-id xmlns:xlink="http://www.w3.org/1999/xlink" content-type="arpha" xlink:type="simple">AA229A82-0171-5269-BC01-B66C2ECD4D52</object-id><label>Figure 2.</label><caption><p><italic><tp:taxon-name><tp:taxon-name-part taxon-name-part-type="genus" reg="Pseudomelanconiella">Pseudomelanconiella</tp:taxon-name-part><tp:taxon-name-part taxon-name-part-type="species" reg="mangrovei">mangrovei</tp:taxon-name-part></tp:taxon-name></italic> (<named-content xmlns:xlink="http://www.w3.org/1999/xlink" content-type="dwc:institutional_code" xlink:title="Mae Fah Luang University Herbarium" xlink:href="http://grbio.org/institution/mae-fah-laung-university" xlink:type="simple">MFLU</named-content> 24-0189, holotype). <bold>a</bold> host <bold>b, c</bold> conidiomata on host <bold>d</bold> section of peridium <bold>e</bold> squash mount showing conidiophores and conidia <bold>f</bold> conidiophores, conidiogenous cells with attached conidia <bold>g–j</bold> conidia <bold>k</bold> germinated conidium <bold>l</bold> culture on <abbrev xmlns:xlink="http://www.w3.org/1999/xlink" xlink:title="malt extract agar" id="ABBRID0EOFAG" xlink:type="simple">MEA</abbrev>. Scale bars: 500 µm (<bold>b</bold>); 100 µm (<bold>c</bold>); 50 µm (<bold>e, f</bold>); 20 µm (<bold>d,g</bold>); 10 µm (<bold>h–k</bold>).</p></caption><graphic xmlns:xlink="http://www.w3.org/1999/xlink" xlink:href="mycokeys-116-025-g002.jpg" position="float" orientation="portrait" xlink:type="simple" id="oo_1301061.jpg"><uri content-type="original_file" xlink:type="simple">https://binary.pensoft.net/fig/1301061</uri></graphic></fig></tp:treatment-sec><tp:treatment-sec sec-type="distribution" id="SECID0EBGAG"><title>Known distribution.</title><p>Thailand.</p></tp:treatment-sec><tp:treatment-sec sec-type="description" id="SECID0EGGAG"><title>Culture characteristics.</title><p>Conidia germinate in malt extract agar (<abbrev xmlns:xlink="http://www.w3.org/1999/xlink" xlink:title="malt extract agar" id="ABBRID0EMGAG" xlink:type="simple">MEA</abbrev>) within 24 hours, with germ tubes arising from one end of the conidia. Colonies on <abbrev xmlns:xlink="http://www.w3.org/1999/xlink" xlink:title="malt extract agar" id="ABBRID0EQGAG" xlink:type="simple">MEA</abbrev> grow up to 14 cm after 7 days of incubation at room temperature, circular, mostly flat or effuse with a raised ring near the center, undulate, white, translucent; reverse does not exhibit pigments.</p></tp:treatment-sec><tp:treatment-sec sec-type="material" id="SECID0EUGAG"><title>Material examined.</title><p>Thailand • Prachuap Khiri Khan Province, Pranburi District, <named-content xmlns:xlink="http://www.w3.org/1999/xlink" content-type="dwc:verbatimCoordinates" xlink:type="simple"><named-content content-type="geo-json" specific-use="{&#34;type&#34;:&#34;Point&#34;,&#34;coordinates&#34;:[99.947500,12.385833]}" id="NCID0E4GAG" xlink:type="simple">12°23'9"N, 99°56'51"E</named-content></named-content>, on decomposing branch of <italic><tp:taxon-name><tp:taxon-name-part taxon-name-part-type="genus" reg="Avicennia">Avicennia</tp:taxon-name-part><tp:taxon-name-part taxon-name-part-type="species" reg="marina">marina</tp:taxon-name-part></tp:taxon-name></italic> L. (<tp:taxon-name><tp:taxon-name-part taxon-name-part-type="family">Acanthaceae</tp:taxon-name-part></tp:taxon-name>) submerged in brackish water, 4 February 2023, Carlo Chris S. Apurillo, P30201 (<named-content xmlns:xlink="http://www.w3.org/1999/xlink" content-type="dwc:institutional_code" xlink:title="Mae Fah Luang University Herbarium" xlink:href="http://grbio.org/institution/mae-fah-laung-university" xlink:type="simple">MFLU</named-content> 24-0189, <bold><italic>holotype</italic></bold>); • ibid., P30301 (<named-content xmlns:xlink="http://www.w3.org/1999/xlink" content-type="dwc:institutional_code" xlink:title="Mae Fah Luang University Herbarium" xlink:href="http://grbio.org/institution/mae-fah-laung-university" xlink:type="simple">MFLU</named-content> 24-0190); ex-type living culture <named-content xmlns:xlink="http://www.w3.org/1999/xlink" content-type="dwc:institutional_code" xlink:title="Mae Fah Luang University Culture Collection" xlink:href="http://grbio.org/institution/mae-fah-luang-university-culture-collection" xlink:type="simple">MFLUCC</named-content> 24-0512 = <named-content xmlns:xlink="http://www.w3.org/1999/xlink" content-type="dwc:institutional_code" xlink:title="Mae Fah Luang University Culture Collection" xlink:href="http://grbio.org/institution/mae-fah-luang-university-culture-collection" xlink:type="simple">MFLUCC</named-content> 24-0513 .</p></tp:treatment-sec><tp:treatment-sec sec-type="GenBank numbers" id="SECID0EJIAG"><title>GenBank numbers.</title><p><named-content xmlns:xlink="http://www.w3.org/1999/xlink" content-type="dwc:institutional_code" xlink:title="Mae Fah Luang University Herbarium" xlink:href="http://grbio.org/institution/mae-fah-laung-university" xlink:type="simple">MFLU</named-content> 24-0189 = <abbrev xmlns:xlink="http://www.w3.org/1999/xlink" xlink:title="internal transcribed spacer region" id="ABBRID0EUIAG" xlink:type="simple">ITS</abbrev>: <ext-link xmlns:xlink="http://www.w3.org/1999/xlink" ext-link-type="gen" xlink:href="PP989291" xlink:type="simple">PP989291</ext-link>, <abbrev xmlns:xlink="http://www.w3.org/1999/xlink" xlink:title="nuclear large subunit ribosomal DNA" id="ABBRID0E4IAG" xlink:type="simple">LSU</abbrev>: <ext-link xmlns:xlink="http://www.w3.org/1999/xlink" ext-link-type="gen" xlink:href="PP989287" xlink:type="simple">PP989287</ext-link>, <italic><abbrev xmlns:xlink="http://www.w3.org/1999/xlink" xlink:title="RNA polymerase II second largest subunit" id="ABBRID0EHJAG" xlink:type="simple">rpb2</abbrev></italic>: <ext-link xmlns:xlink="http://www.w3.org/1999/xlink" ext-link-type="gen" xlink:href="PP993004" xlink:type="simple">PP993004</ext-link>, <italic>tef</italic>1-α: <ext-link xmlns:xlink="http://www.w3.org/1999/xlink" ext-link-type="gen" xlink:href="PP993001" xlink:type="simple">PP993001</ext-link>; <named-content xmlns:xlink="http://www.w3.org/1999/xlink" content-type="dwc:institutional_code" xlink:title="Mae Fah Luang University Herbarium" xlink:href="http://grbio.org/institution/mae-fah-laung-university" xlink:type="simple">MFLU</named-content> 24-0190 = <abbrev xmlns:xlink="http://www.w3.org/1999/xlink" xlink:title="internal transcribed spacer region" id="ABBRID0E3JAG" xlink:type="simple">ITS</abbrev>: <ext-link xmlns:xlink="http://www.w3.org/1999/xlink" ext-link-type="gen" xlink:href="PP989292" xlink:type="simple">PP989292</ext-link>, <abbrev xmlns:xlink="http://www.w3.org/1999/xlink" xlink:title="nuclear large subunit ribosomal DNA" id="ABBRID0EFKAG" xlink:type="simple">LSU</abbrev>: <ext-link xmlns:xlink="http://www.w3.org/1999/xlink" ext-link-type="gen" xlink:href="PP989288" xlink:type="simple">PP989288</ext-link>, <italic>tef</italic>1-α: <ext-link xmlns:xlink="http://www.w3.org/1999/xlink" ext-link-type="gen" xlink:href="PP993002" xlink:type="simple">PP993002</ext-link>.</p></tp:treatment-sec><tp:treatment-sec sec-type="notes" id="SECID0EVKAG"><title>Notes.</title><p>Based on combined analysis of <abbrev xmlns:xlink="http://www.w3.org/1999/xlink" xlink:title="internal transcribed spacer region" id="ABBRID0E2KAG" xlink:type="simple">ITS</abbrev>, <abbrev xmlns:xlink="http://www.w3.org/1999/xlink" xlink:title="nuclear large subunit ribosomal DNA" id="ABBRID0E6KAG" xlink:type="simple">LSU</abbrev>, <italic><abbrev xmlns:xlink="http://www.w3.org/1999/xlink" xlink:title="RNA polymerase II second largest subunit" id="ABBRID0EELAG" xlink:type="simple">rpb2</abbrev></italic>, and <italic><abbrev xmlns:xlink="http://www.w3.org/1999/xlink" xlink:title="translation elongation factor 1-alpha" id="ABBRID0EJLAG" xlink:type="simple">tef1-α</abbrev></italic> sequences, <italic><tp:taxon-name><tp:taxon-name-part taxon-name-part-type="genus" reg="Pseudomelanconiella">Pseudomelanconiella</tp:taxon-name-part><tp:taxon-name-part taxon-name-part-type="species" reg="mangrovei">mangrovei</tp:taxon-name-part></tp:taxon-name></italic> formed a distinct clade within <tp:taxon-name><tp:taxon-name-part taxon-name-part-type="family">Melanconiellaceae</tp:taxon-name-part></tp:taxon-name>, with <italic><tp:taxon-name><tp:taxon-name-part taxon-name-part-type="genus" reg="Septomelanconiella">Septomelanconiella</tp:taxon-name-part><tp:taxon-name-part taxon-name-part-type="species" reg="thailandica">thailandica</tp:taxon-name-part></tp:taxon-name></italic> as the closest taxon. <italic><tp:taxon-name><tp:taxon-name-part taxon-name-part-type="genus" reg="Pseudomelanconiella">Pseudomelanconiella</tp:taxon-name-part><tp:taxon-name-part taxon-name-part-type="species" reg="mangrovei">mangrovei</tp:taxon-name-part></tp:taxon-name></italic> differs from <italic><tp:taxon-name><tp:taxon-name-part taxon-name-part-type="genus" reg="Septomelanconiella">Septomelanconiella</tp:taxon-name-part><tp:taxon-name-part taxon-name-part-type="species" reg="thailandica">thailandica</tp:taxon-name-part></tp:taxon-name></italic> based on the appearance of the conidia. The distinguishing characteristic of <italic><tp:taxon-name><tp:taxon-name-part taxon-name-part-type="genus" reg="Septomelanconiella">S.</tp:taxon-name-part><tp:taxon-name-part taxon-name-part-type="species" reg="thailandica">thailandica</tp:taxon-name-part></tp:taxon-name></italic> is its septate conidia (<xref ref-type="bibr" rid="B42">Phookamsak et al. 2019</xref>). In contrast, <italic><tp:taxon-name><tp:taxon-name-part taxon-name-part-type="genus" reg="Pseudomelanconiella">Pseudomelanconiella</tp:taxon-name-part><tp:taxon-name-part taxon-name-part-type="species" reg="mangrovei">mangrovei</tp:taxon-name-part></tp:taxon-name></italic> conidia are aseptate. While the morphology of <italic><tp:taxon-name><tp:taxon-name-part taxon-name-part-type="genus" reg="Pseudomelanconiella">Pseudomelanconiella</tp:taxon-name-part><tp:taxon-name-part taxon-name-part-type="species" reg="mangrovei">mangrovei</tp:taxon-name-part></tp:taxon-name></italic> is similar to <italic><tp:taxon-name><tp:taxon-name-part taxon-name-part-type="genus" reg="Melanconiella">Melanconiella</tp:taxon-name-part></tp:taxon-name></italic> species, particularly the appearance of conidiomata, conidiogenous cells and the shape of the conidia, its phylogenetic position is distinct from other <italic><tp:taxon-name><tp:taxon-name-part taxon-name-part-type="genus" reg="Melanconiella">Melanconiella</tp:taxon-name-part></tp:taxon-name></italic> species (<xref ref-type="bibr" rid="B63">Voglmayr et al. 2012</xref>). Thus, this isolate is classified under a novel genus, <italic><tp:taxon-name><tp:taxon-name-part taxon-name-part-type="genus" reg="Pseudomelanconiella">Pseudomelanconiella</tp:taxon-name-part></tp:taxon-name></italic>.</p></tp:treatment-sec><ref-list><ref id="B42"><mixed-citation xmlns:xlink="http://www.w3.org/1999/xlink" xlink:type="simple"><person-group><name name-style="western"><surname>Phookamsak</surname><given-names>R</given-names></name><name name-style="western"><surname>Hyde</surname><given-names>KD</given-names></name><name name-style="western"><surname>Jeewon</surname><given-names>R</given-names></name><name name-style="western"><surname>Bhat</surname><given-names>DJ</given-names></name><name name-style="western"><surname>Jones</surname><given-names>EBG</given-names></name><name name-style="western"><surname>Maharachchikumbura</surname><given-names>SSN</given-names></name><name name-style="western"><surname>Raspé</surname><given-names>O</given-names></name><name name-style="western"><surname>Karunarathna</surname><given-names>SC</given-names></name><name name-style="western"><surname>Wanasinghe</surname><given-names>DN</given-names></name><name name-style="western"><surname>Hongsanan</surname><given-names>S</given-names></name><name name-style="western"><surname>Doilom</surname><given-names>M</given-names></name><name name-style="western"><surname>Tennakoon</surname><given-names>DS</given-names></name><name name-style="western"><surname>Machado</surname><given-names>AR</given-names></name><name name-style="western"><surname>Firmino</surname><given-names>AL</given-names></name><name name-style="western"><surname>Ghosh</surname><given-names>A</given-names></name><name name-style="western"><surname>Karunarathna</surname><given-names>A</given-names></name><name name-style="western"><surname>Mešić</surname><given-names>A</given-names></name><name name-style="western"><surname>Dutta</surname><given-names>AK</given-names></name><name name-style="western"><surname>Thongbai</surname><given-names>B</given-names></name><name name-style="western"><surname>Devadatha</surname><given-names>B</given-names></name><name name-style="western"><surname>Norphanphoun</surname><given-names>C</given-names></name><name name-style="western"><surname>Senwanna</surname><given-names>C</given-names></name><name name-style="western"><surname>Wei</surname><given-names>D</given-names></name><name name-style="western"><surname>Pem</surname><given-names>D</given-names></name><name name-style="western"><surname>Ackah</surname><given-names>FK</given-names></name><name name-style="western"><surname>Wang</surname><given-names>GN</given-names></name><name name-style="western"><surname>Jiang</surname><given-names>HB</given-names></name><name name-style="western"><surname>Madrid</surname><given-names>H</given-names></name><name name-style="western"><surname>Lee</surname><given-names>HB</given-names></name><name name-style="western"><surname>Goonasekara</surname><given-names>ID</given-names></name><name name-style="western"><surname>Manawasinghe</surname><given-names>IS</given-names></name><name name-style="western"><surname>Kušan</surname><given-names>I</given-names></name><name name-style="western"><surname>Cano</surname><given-names>J</given-names></name><name name-style="western"><surname>Gené</surname><given-names>J</given-names></name><name name-style="western"><surname>Li</surname><given-names>J</given-names></name><name name-style="western"><surname>Das</surname><given-names>K</given-names></name><name name-style="western"><surname>Acharya</surname><given-names>K</given-names></name><name name-style="western"><surname>Raj</surname><given-names>KNA</given-names></name><name name-style="western"><surname>Latha</surname><given-names>KPD</given-names></name><name name-style="western"><surname>Chethana</surname><given-names>KWT</given-names></name><name name-style="western"><surname>He</surname><given-names>MQ</given-names></name><name name-style="western"><surname>Dueñas</surname><given-names>M</given-names></name><name name-style="western"><surname>Jadan</surname><given-names>M</given-names></name><name name-style="western"><surname>Martín</surname><given-names>MP</given-names></name><name name-style="western"><surname>Samarakoon</surname><given-names>MC</given-names></name><name name-style="western"><surname>Dayarathne</surname><given-names>MC</given-names></name><name name-style="western"><surname>Raza</surname><given-names>M</given-names></name><name name-style="western"><surname>Park</surname><given-names>MS</given-names></name><name name-style="western"><surname>Telleria</surname><given-names>MT</given-names></name><name name-style="western"><surname>Chaiwan</surname><given-names>N</given-names></name><name name-style="western"><surname>Matočec</surname><given-names>N</given-names></name><name name-style="western"><surname>De Silva</surname><given-names>NI</given-names></name><name name-style="western"><surname>Pereira</surname><given-names>OL</given-names></name><name name-style="western"><surname>Singh</surname><given-names>PN</given-names></name><name name-style="western"><surname>Manimohan</surname><given-names>P</given-names></name><name name-style="western"><surname>Uniyal</surname><given-names>P</given-names></name><name name-style="western"><surname>Shang</surname><given-names>QJ</given-names></name><name name-style="western"><surname>Bhatt</surname><given-names>RP</given-names></name><name name-style="western"><surname>Perera</surname><given-names>RH</given-names></name><name name-style="western"><surname>Alvarenga</surname><given-names>RLM</given-names></name><name name-style="western"><surname>Nogal-Prata</surname><given-names>S</given-names></name><name name-style="western"><surname>Singh</surname><given-names>SK</given-names></name><name name-style="western"><surname>Vadthanarat</surname><given-names>S</given-names></name><name name-style="western"><surname>Oh</surname><given-names>SY</given-names></name><name name-style="western"><surname>Huang</surname><given-names>SK</given-names></name><name name-style="western"><surname>Rana</surname><given-names>S</given-names></name><name name-style="western"><surname>Konta</surname><given-names>S</given-names></name><name name-style="western"><surname>Paloi</surname><given-names>S</given-names></name><name name-style="western"><surname>Jayasiri</surname><given-names>SC</given-names></name><name name-style="western"><surname>Jeon</surname><given-names>SJ</given-names></name><name name-style="western"><surname>Mehmood</surname><given-names>T</given-names></name><name name-style="western"><surname>Gibertoni</surname><given-names>TB</given-names></name><name name-style="western"><surname>Nguyen</surname><given-names>TTT</given-names></name><name name-style="western"><surname>Singh</surname><given-names>U</given-names></name><name name-style="western"><surname>Thiyagaraja</surname><given-names>V</given-names></name><name name-style="western"><surname>Sarma</surname><given-names>VV</given-names></name><name name-style="western"><surname>Dong</surname><given-names>W</given-names></name><name name-style="western"><surname>Yu</surname><given-names>XD</given-names></name><name name-style="western"><surname>Lu</surname><given-names>YZ</given-names></name><name name-style="western"><surname>Lim</surname><given-names>YW</given-names></name><name name-style="western"><surname>Chen</surname><given-names>Y</given-names></name><name name-style="western"><surname>Tkalčec</surname><given-names>Z</given-names></name><name name-style="western"><surname>Zhang</surname><given-names>ZF</given-names></name><name name-style="western"><surname>Luo</surname><given-names>ZL</given-names></name><name name-style="western"><surname>Daranagama</surname><given-names>DA</given-names></name><name name-style="western"><surname>Thambugala</surname><given-names>KM</given-names></name><name name-style="western"><surname>Tibpromma</surname><given-names>S</given-names></name><name name-style="western"><surname>Camporesi</surname><given-names>E</given-names></name><name name-style="western"><surname>Bulgakov</surname><given-names>TS</given-names></name><name name-style="western"><surname>Dissanayake</surname><given-names>AJ</given-names></name><name name-style="western"><surname>Senanayake</surname><given-names>IC</given-names></name><name name-style="western"><surname>Dai</surname><given-names>DQ</given-names></name><name name-style="western"><surname>Tang</surname><given-names>LZ</given-names></name><name name-style="western"><surname>Khan</surname><given-names>S</given-names></name><name name-style="western"><surname>Zhang</surname><given-names>H</given-names></name><name name-style="western"><surname>Promputtha</surname><given-names>I</given-names></name><name name-style="western"><surname>Cai</surname><given-names>L</given-names></name><name name-style="western"><surname>Chomnunti</surname><given-names>P</given-names></name><name name-style="western"><surname>Zhao</surname><given-names>RL</given-names></name><name name-style="western"><surname>Lumyong</surname><given-names>S</given-names></name><name name-style="western"><surname>Boonmee</surname><given-names>S</given-names></name><name name-style="western"><surname>Wen</surname><given-names>TC</given-names></name><name name-style="western"><surname>Mortimer</surname><given-names>PE</given-names></name><name name-style="western"><surname>Xu</surname><given-names>J</given-names></name></person-group> (<year>2019</year>) <article-title>Fungal diversity notes 929–1035: Taxonomic and phylogenetic contributions on genera and species of fungi.</article-title><source>Fungal Diversity</source><volume>95</volume>(<issue>1</issue>): <fpage>1</fpage>–<lpage>273</lpage>. <ext-link xlink:href="10.1007/s13225-019-00421-w" ext-link-type="doi" xlink:type="simple">https://doi.org/10.1007/s13225-019-00421-w</ext-link></mixed-citation></ref><ref id="B63"><mixed-citation xmlns:xlink="http://www.w3.org/1999/xlink" xlink:type="simple"><person-group><name name-style="western"><surname>Voglmayr</surname><given-names>H</given-names></name><name name-style="western"><surname>Rossman</surname><given-names>AY</given-names></name><name name-style="western"><surname>Castlebury</surname><given-names>LA</given-names></name><name name-style="western"><surname>Jaklitsch</surname><given-names>WM</given-names></name></person-group> (<year>2012</year>) <article-title>Multigene phylogeny and taxonomy of the genus <italic><tp:taxon-name><tp:taxon-name-part taxon-name-part-type="genus">Melanconiella</tp:taxon-name-part></tp:taxon-name></italic> (<tp:taxon-name><tp:taxon-name-part taxon-name-part-type="order">Diaporthales</tp:taxon-name-part></tp:taxon-name>).</article-title><source>Fungal Diversity</source><volume>57</volume>(<issue>1</issue>): <fpage>1</fpage>–<lpage>44</lpage>. <ext-link xlink:href="10.1007/s13225-012-0175-8" ext-link-type="doi" xlink:type="simple">https://doi.org/10.1007/s13225-012-0175-8</ext-link></mixed-citation></ref></ref-list></tp:taxon-treatment>
