# Supplementary material for: ﻿New fungal genus, three novel species and one new record from mangroves, with reclassification of Melanconiella (Melanconiellaceae) species
Source: MycoKeys. 2025 Apr 7;116:25–52. doi: 10.3897/mycokeys.116.137351 (PMC11997611; doi:10.3897/mycokeys.116.137351)
Supplement: XML Treatment for Sinodiscula loropetali [file mycokeys.116.137351-treatment3.xml]

<!DOCTYPE tp:taxon-treatment
  PUBLIC "-//TaxonX//DTD Taxonomic Treatment Publishing DTD v0 20100105//EN" "tax-treatment-NSO.dtd">
<tp:taxon-treatment xmlns:tp="http://www.plazi.org/taxpub"><tp:treatment-meta><kwd-group><label>Taxon classification</label><kwd>
                <named-content content-type="kingdom">Fungi</named-content>
              </kwd><kwd>
                <named-content content-type="order">Diaporthales</named-content>
              </kwd><kwd>
                <named-content content-type="family">Melanconiellaceae</named-content>
              </kwd></kwd-group><mixed-citation publication-type="journal"><person-group><name><surname>Apurillo</surname><given-names>Carlo Chris S.</given-names></name><name><surname>Phukhamsakda</surname><given-names>Chayanard</given-names></name><name><surname>Hyde</surname><given-names>Kevin D.</given-names></name><name><surname>Thiyagaraja</surname><given-names>Vinodhini</given-names></name><name><surname>Jones</surname><given-names>E. B. Gareth</given-names></name></person-group><article-title>﻿New fungal genus, three novel species and one new record from mangroves, with reclassification of <italic><tp:taxon-name><tp:taxon-name-part taxon-name-part-type="genus" reg="Melanconiella">Melanconiella</tp:taxon-name-part></tp:taxon-name></italic> (<tp:taxon-name><tp:taxon-name-part taxon-name-part-type="family">Melanconiellaceae</tp:taxon-name-part></tp:taxon-name>) species</article-title><source>MycoKeys</source><day>07</day><month>04</month><year>2025</year><volume>116</volume><fpage>25</fpage><lpage>52</lpage><pub-id pub-id-type="doi">10.3897/mycokeys.116.137351</pub-id></mixed-citation></tp:treatment-meta><tp:nomenclature><label>﻿</label><tp:taxon-name>
              <object-id xmlns:xlink="http://www.w3.org/1999/xlink" content-type="arpha" xlink:type="simple">CD751322-6108-52FC-A758-F8C6BF1BD7AC</object-id>
              <tp:taxon-name-part taxon-name-part-type="genus" reg="Sinodiscula">Sinodiscula</tp:taxon-name-part>
              <tp:taxon-name-part taxon-name-part-type="species" reg="loropetali">loropetali</tp:taxon-name-part>
              <object-id xmlns:xlink="http://www.w3.org/1999/xlink" content-type="mycobank" xlink:type="simple">855635</object-id>
              <object-id xmlns:xlink="http://www.w3.org/1999/xlink" xlink:type="simple">Facesoffungi Number: FoF16612</object-id>
            </tp:taxon-name><tp:taxon-authority>(T.C. Mu &amp; Jun Z. Qiu) Apurillo, Phukhams., K.D. Hyde &amp; E.B.G. Jones</tp:taxon-authority><tp:taxon-status xmlns:xlink="http://www.w3.org/1999/xlink" xlink:type="simple">comb. nov.</tp:taxon-status><tp:nomenclature-citation-list><tp:nomenclature-citation><tp:taxon-name>
                  <tp:taxon-name-part taxon-name-part-type="genus" reg="Melanconiella">Melanconiella</tp:taxon-name-part>
                  <tp:taxon-name-part taxon-name-part-type="species" reg="loropetali">loropetali</tp:taxon-name-part>
                </tp:taxon-name><comment>T.C. Mu &amp; Jun Z. Qiu, Front. Microbiol. 14(1229705):3 (2023)<ext-link xmlns:xlink="http://www.w3.org/1999/xlink" xlink:href="https://www.mycobank.org/MB/.%20" ext-link-type="uri" xlink:type="simple">. </ext-link>Basionym. MycoBank No: <ext-link xmlns:xlink="http://www.w3.org/1999/xlink" xlink:href="https://www.mycobank.org/MB/848666" ext-link-type="uri" xlink:type="simple">848666</ext-link>.</comment></tp:nomenclature-citation></tp:nomenclature-citation-list></tp:nomenclature><tp:treatment-sec sec-type="description" id="SECID0ELRAG"><title>Description.</title><p><bold>Sexual morph</bold>: Undetermined. <bold>Asexual morph</bold>: Descriptions and illustrations refer to <xref ref-type="bibr" rid="B40">Mu et al. (2023)</xref>.</p></tp:treatment-sec><tp:treatment-sec sec-type="notes" id="SECID0EZRAG"><title>Notes.</title><p><italic><tp:taxon-name><tp:taxon-name-part taxon-name-part-type="genus" reg="Melanconiella">Melanconiella</tp:taxon-name-part><tp:taxon-name-part taxon-name-part-type="species" reg="loropetali">loropetali</tp:taxon-name-part></tp:taxon-name></italic> was introduced in <italic><tp:taxon-name><tp:taxon-name-part taxon-name-part-type="genus" reg="Melanconiella">Melanconiella</tp:taxon-name-part></tp:taxon-name></italic> by <xref ref-type="bibr" rid="B40">Mu et al. (2023)</xref>, isolated from diseased <italic><tp:taxon-name><tp:taxon-name-part taxon-name-part-type="genus" reg="Loropetalum">Loropetalum</tp:taxon-name-part><tp:taxon-name-part taxon-name-part-type="species" reg="sinense">sinense</tp:taxon-name-part></tp:taxon-name></italic> in China. <italic><tp:taxon-name><tp:taxon-name-part taxon-name-part-type="genus" reg="Melanconiella">Melanconiella</tp:taxon-name-part><tp:taxon-name-part taxon-name-part-type="species" reg="loropetali">loropetali</tp:taxon-name-part></tp:taxon-name></italic>, <italic><tp:taxon-name><tp:taxon-name-part taxon-name-part-type="genus" reg="Melanconiella">Melanconiella</tp:taxon-name-part><tp:taxon-name-part taxon-name-part-type="species" reg="camelliae">camelliae</tp:taxon-name-part></tp:taxon-name></italic> and <italic><tp:taxon-name><tp:taxon-name-part taxon-name-part-type="genus" reg="Melanconiella">Melanconiella</tp:taxon-name-part><tp:taxon-name-part taxon-name-part-type="species" reg="syzygii">syzygii</tp:taxon-name-part></tp:taxon-name></italic>, formed a basal clade distinct from other <italic><tp:taxon-name><tp:taxon-name-part taxon-name-part-type="genus" reg="Melanconiella">Melanconiella</tp:taxon-name-part></tp:taxon-name></italic> species in <xref ref-type="bibr" rid="B40">Mu et al. (2023)</xref>. However, only <italic><tp:taxon-name><tp:taxon-name-part taxon-name-part-type="genus" reg="Melanconiella">Melanconiella</tp:taxon-name-part></tp:taxon-name></italic> species were used in the analysis, leading to their classification as <italic><tp:taxon-name><tp:taxon-name-part taxon-name-part-type="genus" reg="Melanconiella">Melanconiella</tp:taxon-name-part></tp:taxon-name></italic>. We included other genera in <tp:taxon-name><tp:taxon-name-part taxon-name-part-type="family">Melanconiellaceae</tp:taxon-name-part></tp:taxon-name> in our analysis and <italic><tp:taxon-name><tp:taxon-name-part taxon-name-part-type="genus" reg="Melanconiella">M.</tp:taxon-name-part><tp:taxon-name-part taxon-name-part-type="species" reg="camelliae">camelliae</tp:taxon-name-part></tp:taxon-name></italic>, <italic><tp:taxon-name><tp:taxon-name-part taxon-name-part-type="genus" reg="Melanconiella">M.</tp:taxon-name-part><tp:taxon-name-part taxon-name-part-type="species" reg="loropetali">loropetali</tp:taxon-name-part></tp:taxon-name></italic> and <italic><tp:taxon-name><tp:taxon-name-part taxon-name-part-type="genus" reg="Melanconiella">M.</tp:taxon-name-part><tp:taxon-name-part taxon-name-part-type="species" reg="syzygii">syzygii</tp:taxon-name-part></tp:taxon-name></italic> are phylogenetically distant from <italic><tp:taxon-name><tp:taxon-name-part taxon-name-part-type="genus" reg="Melanconiella">Melanconiella</tp:taxon-name-part></tp:taxon-name></italic>. The phylogenetic tree of the combined <abbrev xmlns:xlink="http://www.w3.org/1999/xlink" xlink:title="internal transcribed spacer region" id="ABBRID0EHWAG" xlink:type="simple">ITS</abbrev>, <abbrev xmlns:xlink="http://www.w3.org/1999/xlink" xlink:title="nuclear large subunit ribosomal DNA" id="ABBRID0ELWAG" xlink:type="simple">LSU</abbrev>, <italic><abbrev xmlns:xlink="http://www.w3.org/1999/xlink" xlink:title="RNA polymerase II second largest subunit" id="ABBRID0EQWAG" xlink:type="simple">rpb2</abbrev></italic> and <italic><abbrev xmlns:xlink="http://www.w3.org/1999/xlink" xlink:title="translation elongation factor 1-alpha" id="ABBRID0EVWAG" xlink:type="simple">tef1-α</abbrev></italic> sequences showed that <italic><tp:taxon-name><tp:taxon-name-part taxon-name-part-type="genus" reg="Melanconiella">Melanconiella</tp:taxon-name-part><tp:taxon-name-part taxon-name-part-type="species" reg="loropetali">loropetali</tp:taxon-name-part></tp:taxon-name></italic> formed a sister clade to <italic><tp:taxon-name><tp:taxon-name-part taxon-name-part-type="genus" reg="Sinodiscula">Sinodiscula</tp:taxon-name-part></tp:taxon-name></italic> species. Thus, we reclassified <italic><tp:taxon-name><tp:taxon-name-part taxon-name-part-type="genus" reg="Melanconiella">M.</tp:taxon-name-part><tp:taxon-name-part taxon-name-part-type="species" reg="loropetali">loropetali</tp:taxon-name-part></tp:taxon-name></italic> as <italic><tp:taxon-name><tp:taxon-name-part taxon-name-part-type="genus" reg="Sinodiscula">Sinodiscula</tp:taxon-name-part><tp:taxon-name-part taxon-name-part-type="species" reg="loropetali">loropetali</tp:taxon-name-part></tp:taxon-name></italic>. <italic><tp:taxon-name><tp:taxon-name-part taxon-name-part-type="genus" reg="Melanconiella">Melanconiella</tp:taxon-name-part><tp:taxon-name-part taxon-name-part-type="species" reg="loropetali">loropetali</tp:taxon-name-part></tp:taxon-name></italic> is similar to <italic><tp:taxon-name><tp:taxon-name-part taxon-name-part-type="genus" reg="Sinodiscula">Sinodiscula</tp:taxon-name-part></tp:taxon-name></italic> species. It fits the generic description of <italic><tp:taxon-name><tp:taxon-name-part taxon-name-part-type="genus" reg="Sinodiscula">Sinodiscula</tp:taxon-name-part></tp:taxon-name></italic>, and like other <italic><tp:taxon-name><tp:taxon-name-part taxon-name-part-type="genus" reg="Sinodiscula">Sinodiscula</tp:taxon-name-part></tp:taxon-name></italic> species, <italic><tp:taxon-name><tp:taxon-name-part taxon-name-part-type="genus" reg="Melanconiella">Melanconiella</tp:taxon-name-part><tp:taxon-name-part taxon-name-part-type="species" reg="loropetali">loropetali</tp:taxon-name-part></tp:taxon-name></italic> was isolated as a plant pathogen (<xref ref-type="bibr" rid="B40">Mu et al. 2023</xref>; <xref ref-type="bibr" rid="B18">Guo et al. 2024</xref>). Given the similarities in morphology and ecology of <italic><tp:taxon-name><tp:taxon-name-part taxon-name-part-type="genus" reg="Melanconiella">M.</tp:taxon-name-part><tp:taxon-name-part taxon-name-part-type="species" reg="loropetali">loropetali</tp:taxon-name-part></tp:taxon-name></italic> and <italic><tp:taxon-name><tp:taxon-name-part taxon-name-part-type="genus" reg="Sinodiscula">Sinodiscula</tp:taxon-name-part></tp:taxon-name></italic> species, and the well-supported phylogenetic position of <italic><tp:taxon-name><tp:taxon-name-part taxon-name-part-type="genus" reg="Melanconiella">Melanconiella</tp:taxon-name-part><tp:taxon-name-part taxon-name-part-type="species" reg="loropetali">loropetali</tp:taxon-name-part></tp:taxon-name></italic>, we reclassify it as <italic><tp:taxon-name><tp:taxon-name-part taxon-name-part-type="genus" reg="Sinodiscula">Sinodiscula</tp:taxon-name-part><tp:taxon-name-part taxon-name-part-type="species" reg="loropetali">loropetali</tp:taxon-name-part></tp:taxon-name></italic>.</p></tp:treatment-sec><ref-list><ref id="B40"><mixed-citation xmlns:xlink="http://www.w3.org/1999/xlink" xlink:type="simple"><person-group><name name-style="western"><surname>Mu</surname><given-names>T</given-names></name><name name-style="western"><surname>Chen</surname><given-names>J</given-names></name><name name-style="western"><surname>Zhao</surname><given-names>Z</given-names></name><name name-style="western"><surname>Zhang</surname><given-names>W</given-names></name><name name-style="western"><surname>Stephenson</surname><given-names>SL</given-names></name><name name-style="western"><surname>Yang</surname><given-names>C</given-names></name><name name-style="western"><surname>Zhu</surname><given-names>M</given-names></name><name name-style="western"><surname>Su</surname><given-names>H</given-names></name><name name-style="western"><surname>Liu</surname><given-names>P</given-names></name><name name-style="western"><surname>Guan</surname><given-names>X</given-names></name><name name-style="western"><surname>Qiu</surname><given-names>J</given-names></name></person-group> (<year>2023</year>) Morphological and phylogenetic analyzes reveal two new species of <italic><tp:taxon-name><tp:taxon-name-part taxon-name-part-type="genus">Melanconiella</tp:taxon-name-part></tp:taxon-name></italic> from Fujian Province, China. Frontiers in Microbiology 14: 1229705. <ext-link xlink:href="10.3389/fmicb.2023.1229705" ext-link-type="doi" xlink:type="simple">https://doi.org/10.3389/fmicb.2023.1229705</ext-link></mixed-citation></ref><ref id="B18"><mixed-citation xmlns:xlink="http://www.w3.org/1999/xlink" xlink:type="simple"><person-group><name name-style="western"><surname>Guo</surname><given-names>M</given-names></name><name name-style="western"><surname>Zhao</surname><given-names>S</given-names></name><name name-style="western"><surname>Gao</surname><given-names>Y</given-names></name><name name-style="western"><surname>Shen</surname><given-names>X</given-names></name><name name-style="western"><surname>Hou</surname><given-names>C</given-names></name></person-group> (<year>2024</year>) A phylogenetic and taxonomic revision of <italic><tp:taxon-name><tp:taxon-name-part taxon-name-part-type="genus">Discula</tp:taxon-name-part><tp:taxon-name-part taxon-name-part-type="species">theae-sinensis</tp:taxon-name-part></tp:taxon-name></italic>, the causal agents of anthracnose on <italic><tp:taxon-name><tp:taxon-name-part taxon-name-part-type="genus">Camellia</tp:taxon-name-part><tp:taxon-name-part taxon-name-part-type="species">sinensis.</tp:taxon-name-part></tp:taxon-name></italic> Journal of <tp:taxon-name><tp:taxon-name-part taxon-name-part-type="kingdom">Fungi</tp:taxon-name-part></tp:taxon-name> (Basel, Switzerland) 10(2): 141. <ext-link xlink:href="10.3390/jof10020141" ext-link-type="doi" xlink:type="simple">https://doi.org/10.3390/jof10020141</ext-link></mixed-citation></ref></ref-list></tp:taxon-treatment>
