# Supplementary material for: ﻿New fungal genus, three novel species and one new record from mangroves, with reclassification of Melanconiella (Melanconiellaceae) species
Source: MycoKeys. 2025 Apr 7;116:25–52. doi: 10.3897/mycokeys.116.137351 (PMC11997611; doi:10.3897/mycokeys.116.137351)
Supplement: XML Treatment for Peroneutypa hibisci [file mycokeys.116.137351-treatment5.xml]

<!DOCTYPE tp:taxon-treatment
  PUBLIC "-//TaxonX//DTD Taxonomic Treatment Publishing DTD v0 20100105//EN" "tax-treatment-NSO.dtd">
<tp:taxon-treatment xmlns:tp="http://www.plazi.org/taxpub"><tp:treatment-meta><kwd-group><label>Taxon classification</label><kwd>
                <named-content content-type="kingdom">Fungi</named-content>
              </kwd><kwd>
                <named-content content-type="order">Xylariales</named-content>
              </kwd><kwd>
                <named-content content-type="family">Diatrypaceae</named-content>
              </kwd></kwd-group><mixed-citation publication-type="journal"><person-group><name><surname>Apurillo</surname><given-names>Carlo Chris S.</given-names></name><name><surname>Phukhamsakda</surname><given-names>Chayanard</given-names></name><name><surname>Hyde</surname><given-names>Kevin D.</given-names></name><name><surname>Thiyagaraja</surname><given-names>Vinodhini</given-names></name><name><surname>Jones</surname><given-names>E. B. Gareth</given-names></name></person-group><article-title>﻿New fungal genus, three novel species and one new record from mangroves, with reclassification of <italic><tp:taxon-name><tp:taxon-name-part taxon-name-part-type="genus" reg="Melanconiella">Melanconiella</tp:taxon-name-part></tp:taxon-name></italic> (<tp:taxon-name><tp:taxon-name-part taxon-name-part-type="family">Melanconiellaceae</tp:taxon-name-part></tp:taxon-name>) species</article-title><source>MycoKeys</source><day>07</day><month>04</month><year>2025</year><volume>116</volume><fpage>25</fpage><lpage>52</lpage><pub-id pub-id-type="doi">10.3897/mycokeys.116.137351</pub-id></mixed-citation></tp:treatment-meta><tp:nomenclature><label>﻿</label><tp:taxon-name>
              <object-id xmlns:xlink="http://www.w3.org/1999/xlink" content-type="arpha" xlink:type="simple">1F0ABEA7-52D2-5523-93D5-45B48F1E169B</object-id>
              <tp:taxon-name-part taxon-name-part-type="genus" reg="Peroneutypa">Peroneutypa</tp:taxon-name-part>
              <tp:taxon-name-part taxon-name-part-type="species" reg="hibisci">hibisci</tp:taxon-name-part>
              <object-id xmlns:xlink="http://www.w3.org/1999/xlink" xlink:type="simple">Index Fungorum: IF902578</object-id>
              <object-id xmlns:xlink="http://www.w3.org/1999/xlink" xlink:type="simple">Facesoffungi Number: FoF16490</object-id>
            </tp:taxon-name><tp:taxon-authority>Apurillo, Phukhams., E.B.G. Jones &amp; K.D. Hyde</tp:taxon-authority><tp:taxon-status xmlns:xlink="http://www.w3.org/1999/xlink" xlink:type="simple">sp. nov.</tp:taxon-status><xref ref-type="fig" rid="F4">Fig. 4</xref></tp:nomenclature><tp:treatment-sec sec-type="etymology" id="SECID0ENKBG"><title>Etymology.</title><p>Based on the host, <italic>Hibiscus tiliaceus</italic>.</p></tp:treatment-sec><tp:treatment-sec sec-type="Holotype" id="SECID0E5KBG"><title>Holotype.</title><p><named-content xmlns:xlink="http://www.w3.org/1999/xlink" content-type="dwc:institutional_code" xlink:title="Mae Fah Luang University Herbarium" xlink:href="http://grbio.org/institution/mae-fah-laung-university" xlink:type="simple">MFLU</named-content> 24-0191.</p></tp:treatment-sec><tp:treatment-sec sec-type="description" id="SECID0EJLBG"><title>Description.</title><p>Saprobic on decomposing branches of <bold><italic><tp:taxon-name><tp:taxon-name-part taxon-name-part-type="genus" reg="Hibiscus">Hibiscus</tp:taxon-name-part><tp:taxon-name-part taxon-name-part-type="species" reg="tiliaceus">tiliaceus</tp:taxon-name-part></tp:taxon-name></italic></bold> submerged in brackish water. <bold>Sexual morph: <italic>Stromata</italic></bold> 1.0–1.5 mm (x̄ = 1.2, n = 5), poorly developed, non-sulcate, solitary to gregarious, immersed to erumpent, dark brown to black. <bold><italic>Perithecia</italic></bold> 200–300 µm (x̄ = 238, n = 5) in diameter, immersed to erumpent, globose, brown to black, ostiolate. <bold><italic>Peridium</italic></bold> 20–45 µm (x̄ = 32, n = 5) wide, composed of two layers, outer layer dark brown to black comprising of textura angularis cells, inner layer of textura angularis cells, brown to dark-brown. <bold><italic>Hamathecium</italic></bold> 90–125 µm × 3–4 µm (x̄ = 104 × 3.4 µm, n = 5) wide, hyaline, aseptate, unbranched. <bold><italic>Asci</italic></bold> 57–68 µm × 6–8 µm (x̄ = 59.4 × 7.6 µm, n = 5), 8-spored, clavate, unitunicate, short stipitate, with inamyloid apical rings. <bold><italic>Ascospores</italic></bold> 8–12 µm × 3–4 µm (x̄ = 10.7 × 3.6 µm, n = 45), hyaline, ellipsoid, with constricted median septum when mature, 2–4 guttules. <bold>Asexual morph</bold>: Undetermined.</p></tp:treatment-sec><tp:treatment-sec sec-type="distribution" id="SECID0EQMBG"><title>Known distribution.</title><p>Thailand.</p></tp:treatment-sec><tp:treatment-sec sec-type="description" id="SECID0EVMBG"><title>Culture characteristics.</title><p>Ascospores germinated in <abbrev xmlns:xlink="http://www.w3.org/1999/xlink" xlink:title="malt extract agar" id="ABBRID0E2MBG" xlink:type="simple">MEA</abbrev> within 24 hours, the germ tubes arising from both ends of the ascospore. Colonies on <abbrev xmlns:xlink="http://www.w3.org/1999/xlink" xlink:title="malt extract agar" id="ABBRID0E6MBG" xlink:type="simple">MEA</abbrev> grow up to 10 cm after 7 days of incubation at room temperature, white, filamentous, with aerial mycelium, reverse with gray pigment toward the center.</p><fig id="F4" position="float" orientation="portrait"><object-id xmlns:xlink="http://www.w3.org/1999/xlink" content-type="doi" xlink:type="simple">10.3897/mycokeys.116.137351.figure4</object-id><object-id xmlns:xlink="http://www.w3.org/1999/xlink" content-type="arpha" xlink:type="simple">742304B6-69E9-5CF6-B09E-AB80FF68CFDF</object-id><label>Figure 4.</label><caption><p><italic><tp:taxon-name><tp:taxon-name-part taxon-name-part-type="genus" reg="Peroneutypa">Peroneutypa</tp:taxon-name-part><tp:taxon-name-part taxon-name-part-type="species" reg="hibisci">hibisci</tp:taxon-name-part></tp:taxon-name></italic> (<named-content xmlns:xlink="http://www.w3.org/1999/xlink" content-type="dwc:institutional_code" xlink:title="Mae Fah Luang University Herbarium" xlink:href="http://grbio.org/institution/mae-fah-laung-university" xlink:type="simple">MFLU</named-content> 24-0191, holotype). <bold>a</bold> host <bold>b</bold> ascoma on host <bold>c</bold> section of ascoma <bold>d</bold> peridium <bold>e</bold> ascus with hamathecium <bold>f, g</bold> asci <bold>h–j</bold> ascospores <bold>k</bold> germinated ascospore <bold>l</bold> culture on <abbrev xmlns:xlink="http://www.w3.org/1999/xlink" xlink:title="malt extract agar" id="ABBRID0ENOBG" xlink:type="simple">MEA</abbrev>. Scale bars: 200 µm (<bold>b</bold>); 100 µm (<bold>c</bold>); 50 µm (<bold>d</bold>); 20 µm (<bold>e, f</bold>); 10 µm (<bold>g–j</bold>).</p></caption><graphic xmlns:xlink="http://www.w3.org/1999/xlink" xlink:href="mycokeys-116-025-g004.jpg" position="float" orientation="portrait" xlink:type="simple" id="oo_1301063.jpg"><uri content-type="original_file" xlink:type="simple">https://binary.pensoft.net/fig/1301063</uri></graphic></fig></tp:treatment-sec><tp:treatment-sec sec-type="material" id="SECID0EAPBG"><title>Material examined.</title><p>Thailand • Prachuap Khiri Khan: Pranburi District, <named-content xmlns:xlink="http://www.w3.org/1999/xlink" content-type="dwc:verbatimCoordinates" xlink:type="simple"><named-content content-type="geo-json" specific-use="{&#34;type&#34;:&#34;Point&#34;,&#34;coordinates&#34;:[99.947631,12.385761]}" id="NCID0EJPBG" xlink:type="simple">12°23'8.74"N, 99°56'51.47"E</named-content></named-content>, on decomposing branches of <italic><tp:taxon-name><tp:taxon-name-part taxon-name-part-type="genus" reg="Hibiscus">Hibiscus</tp:taxon-name-part><tp:taxon-name-part taxon-name-part-type="species" reg="tiliaceus">tiliaceus</tp:taxon-name-part></tp:taxon-name></italic> submerged in brackish water. 4 February 2023, Carlo Chris S. Apurillo, P20201 (<named-content xmlns:xlink="http://www.w3.org/1999/xlink" content-type="dwc:institutional_code" xlink:title="Mae Fah Luang University Herbarium" xlink:href="http://grbio.org/institution/mae-fah-laung-university" xlink:type="simple">MFLU</named-content> 24-0191, <bold><italic>holotype</italic></bold>), ex-type living culture, <named-content xmlns:xlink="http://www.w3.org/1999/xlink" content-type="dwc:institutional_code" xlink:title="Mae Fah Luang University Culture Collection" xlink:href="http://grbio.org/institution/mae-fah-luang-university-culture-collection" xlink:type="simple">MFLUCC</named-content> 24-0514.</p></tp:treatment-sec><tp:treatment-sec sec-type="GenBank Numbers" id="SECID0EGQBG"><title>GenBank Numbers.</title><p><abbrev xmlns:xlink="http://www.w3.org/1999/xlink" xlink:title="internal transcribed spacer region" id="ABBRID0EMQBG" xlink:type="simple">ITS</abbrev>: <ext-link xmlns:xlink="http://www.w3.org/1999/xlink" ext-link-type="gen" xlink:href="PP989294" xlink:type="simple">PP989294</ext-link>, <italic><abbrev xmlns:xlink="http://www.w3.org/1999/xlink" xlink:title="beta-tubulin" id="ABBRID0EWQBG" xlink:type="simple">tub2</abbrev></italic> = <ext-link xmlns:xlink="http://www.w3.org/1999/xlink" ext-link-type="gen" xlink:href="PP993003" xlink:type="simple">PP993003</ext-link>.</p></tp:treatment-sec><tp:treatment-sec sec-type="notes" id="SECID0E6QBG"><title>Notes.</title><p><italic><tp:taxon-name><tp:taxon-name-part taxon-name-part-type="genus" reg="Peroneutypa">Peroneutypa</tp:taxon-name-part><tp:taxon-name-part taxon-name-part-type="species" reg="hibisci">hibisci</tp:taxon-name-part></tp:taxon-name></italic> formed a lineage with <italic><tp:taxon-name><tp:taxon-name-part taxon-name-part-type="genus" reg="Peroneutypa">Peroneutypa</tp:taxon-name-part><tp:taxon-name-part taxon-name-part-type="species" reg="mangrovei">mangrovei</tp:taxon-name-part></tp:taxon-name></italic>, the latter showing a longer branch length than <italic><tp:taxon-name><tp:taxon-name-part taxon-name-part-type="genus" reg="Peroneutypa">Peroneutypa</tp:taxon-name-part><tp:taxon-name-part taxon-name-part-type="species" reg="hibisci">hibisci</tp:taxon-name-part></tp:taxon-name></italic>. Although this clade has low support, this was consistently observed in <abbrev xmlns:xlink="http://www.w3.org/1999/xlink" xlink:title="maximum likelihood" id="ABBRID0EGSBG" xlink:type="simple">ML</abbrev>, <abbrev xmlns:xlink="http://www.w3.org/1999/xlink" xlink:title="maximum parsimony" id="ABBRID0EKSBG" xlink:type="simple">MP</abbrev> and <abbrev xmlns:xlink="http://www.w3.org/1999/xlink" xlink:title="Bayesian inference" id="ABBRID0EOSBG" xlink:type="simple">BI</abbrev> trees. Comparison of base pair differences between these two closely related species revealed a difference of 23 out of 459 bases (5.0%) in <abbrev xmlns:xlink="http://www.w3.org/1999/xlink" xlink:title="internal transcribed spacer region" id="ABBRID0ESSBG" xlink:type="simple">ITS</abbrev> and 7 out of 349 bases (2.0%) in <italic><abbrev xmlns:xlink="http://www.w3.org/1999/xlink" xlink:title="beta-tubulin" id="ABBRID0EXSBG" xlink:type="simple">tub2</abbrev></italic> sequences. Morphologically, they differ significantly: <italic><tp:taxon-name><tp:taxon-name-part taxon-name-part-type="genus" reg="Peroneutypa">P.</tp:taxon-name-part><tp:taxon-name-part taxon-name-part-type="species" reg="hibisci">hibisci</tp:taxon-name-part></tp:taxon-name></italic> has larger, ellipsoid, guttulate ascospores (8–12 × 3–4 µm), while <italic><tp:taxon-name><tp:taxon-name-part taxon-name-part-type="genus" reg="Peroneutypa">P.</tp:taxon-name-part><tp:taxon-name-part taxon-name-part-type="species" reg="mangrovei">mangrovei</tp:taxon-name-part></tp:taxon-name></italic> has smaller, cylindrical to clavate ascospores (3–5 × 1–1.5 µm) without guttules. The asci of <italic><tp:taxon-name><tp:taxon-name-part taxon-name-part-type="genus" reg="Peroneutypa">P.</tp:taxon-name-part><tp:taxon-name-part taxon-name-part-type="species" reg="hibisci">hibisci</tp:taxon-name-part></tp:taxon-name></italic> (57–68 × 6–8 µm) are also much larger than those of <italic><tp:taxon-name><tp:taxon-name-part taxon-name-part-type="genus" reg="Peroneutypa">P.</tp:taxon-name-part><tp:taxon-name-part taxon-name-part-type="species" reg="mangrovei">mangrovei</tp:taxon-name-part></tp:taxon-name></italic> (14–20 × 3–4 µm) (<xref ref-type="bibr" rid="B42">Phookamsak et al. 2019</xref>). Compared to another related species, <italic><tp:taxon-name><tp:taxon-name-part taxon-name-part-type="genus" reg="Peroneutypa">P.</tp:taxon-name-part><tp:taxon-name-part taxon-name-part-type="species" reg="polysporae">polysporae</tp:taxon-name-part></tp:taxon-name></italic>, <italic><tp:taxon-name><tp:taxon-name-part taxon-name-part-type="genus" reg="Peroneutypa">P.</tp:taxon-name-part><tp:taxon-name-part taxon-name-part-type="species" reg="hibisci">hibisci</tp:taxon-name-part></tp:taxon-name></italic> differs by producing median-septate, ellipsoid ascospores, whereas <italic><tp:taxon-name><tp:taxon-name-part taxon-name-part-type="genus" reg="Peroneutypa">P.</tp:taxon-name-part><tp:taxon-name-part taxon-name-part-type="species" reg="polysporae">polysporae</tp:taxon-name-part></tp:taxon-name></italic> has smaller, unicellular, allantoid spores. Additionally, <italic><tp:taxon-name><tp:taxon-name-part taxon-name-part-type="genus" reg="Peroneutypa">P.</tp:taxon-name-part><tp:taxon-name-part taxon-name-part-type="species" reg="polysporae">polysporae</tp:taxon-name-part></tp:taxon-name></italic> has larger asci (110–155 × 5–7.5 µm) than <italic><tp:taxon-name><tp:taxon-name-part taxon-name-part-type="genus" reg="Peroneutypa">P.</tp:taxon-name-part><tp:taxon-name-part taxon-name-part-type="species" reg="hibisci">hibisci</tp:taxon-name-part></tp:taxon-name></italic> (<xref ref-type="bibr" rid="B11">Dayarathne et al. 2020</xref>). Morphological and sequence data support the introduction of <italic><tp:taxon-name><tp:taxon-name-part taxon-name-part-type="genus" reg="Peroneutypa">Peroneutypa</tp:taxon-name-part><tp:taxon-name-part taxon-name-part-type="species" reg="hibisci">hibisci</tp:taxon-name-part></tp:taxon-name></italic> as a novel species based on the guidelines of <xref ref-type="bibr" rid="B27">Jeewon and Hyde (2016)</xref> and <xref ref-type="bibr" rid="B39">Maharachchikumbura et al. (2021)</xref>.</p></tp:treatment-sec><ref-list><ref id="B42"><mixed-citation xmlns:xlink="http://www.w3.org/1999/xlink" xlink:type="simple"><person-group><name name-style="western"><surname>Phookamsak</surname><given-names>R</given-names></name><name name-style="western"><surname>Hyde</surname><given-names>KD</given-names></name><name name-style="western"><surname>Jeewon</surname><given-names>R</given-names></name><name name-style="western"><surname>Bhat</surname><given-names>DJ</given-names></name><name name-style="western"><surname>Jones</surname><given-names>EBG</given-names></name><name name-style="western"><surname>Maharachchikumbura</surname><given-names>SSN</given-names></name><name name-style="western"><surname>Raspé</surname><given-names>O</given-names></name><name name-style="western"><surname>Karunarathna</surname><given-names>SC</given-names></name><name name-style="western"><surname>Wanasinghe</surname><given-names>DN</given-names></name><name name-style="western"><surname>Hongsanan</surname><given-names>S</given-names></name><name name-style="western"><surname>Doilom</surname><given-names>M</given-names></name><name name-style="western"><surname>Tennakoon</surname><given-names>DS</given-names></name><name name-style="western"><surname>Machado</surname><given-names>AR</given-names></name><name name-style="western"><surname>Firmino</surname><given-names>AL</given-names></name><name name-style="western"><surname>Ghosh</surname><given-names>A</given-names></name><name name-style="western"><surname>Karunarathna</surname><given-names>A</given-names></name><name name-style="western"><surname>Mešić</surname><given-names>A</given-names></name><name name-style="western"><surname>Dutta</surname><given-names>AK</given-names></name><name name-style="western"><surname>Thongbai</surname><given-names>B</given-names></name><name name-style="western"><surname>Devadatha</surname><given-names>B</given-names></name><name name-style="western"><surname>Norphanphoun</surname><given-names>C</given-names></name><name name-style="western"><surname>Senwanna</surname><given-names>C</given-names></name><name name-style="western"><surname>Wei</surname><given-names>D</given-names></name><name name-style="western"><surname>Pem</surname><given-names>D</given-names></name><name name-style="western"><surname>Ackah</surname><given-names>FK</given-names></name><name name-style="western"><surname>Wang</surname><given-names>GN</given-names></name><name name-style="western"><surname>Jiang</surname><given-names>HB</given-names></name><name name-style="western"><surname>Madrid</surname><given-names>H</given-names></name><name name-style="western"><surname>Lee</surname><given-names>HB</given-names></name><name name-style="western"><surname>Goonasekara</surname><given-names>ID</given-names></name><name name-style="western"><surname>Manawasinghe</surname><given-names>IS</given-names></name><name name-style="western"><surname>Kušan</surname><given-names>I</given-names></name><name name-style="western"><surname>Cano</surname><given-names>J</given-names></name><name name-style="western"><surname>Gené</surname><given-names>J</given-names></name><name name-style="western"><surname>Li</surname><given-names>J</given-names></name><name name-style="western"><surname>Das</surname><given-names>K</given-names></name><name name-style="western"><surname>Acharya</surname><given-names>K</given-names></name><name name-style="western"><surname>Raj</surname><given-names>KNA</given-names></name><name name-style="western"><surname>Latha</surname><given-names>KPD</given-names></name><name name-style="western"><surname>Chethana</surname><given-names>KWT</given-names></name><name name-style="western"><surname>He</surname><given-names>MQ</given-names></name><name name-style="western"><surname>Dueñas</surname><given-names>M</given-names></name><name name-style="western"><surname>Jadan</surname><given-names>M</given-names></name><name name-style="western"><surname>Martín</surname><given-names>MP</given-names></name><name name-style="western"><surname>Samarakoon</surname><given-names>MC</given-names></name><name name-style="western"><surname>Dayarathne</surname><given-names>MC</given-names></name><name name-style="western"><surname>Raza</surname><given-names>M</given-names></name><name name-style="western"><surname>Park</surname><given-names>MS</given-names></name><name name-style="western"><surname>Telleria</surname><given-names>MT</given-names></name><name name-style="western"><surname>Chaiwan</surname><given-names>N</given-names></name><name name-style="western"><surname>Matočec</surname><given-names>N</given-names></name><name name-style="western"><surname>De Silva</surname><given-names>NI</given-names></name><name name-style="western"><surname>Pereira</surname><given-names>OL</given-names></name><name name-style="western"><surname>Singh</surname><given-names>PN</given-names></name><name name-style="western"><surname>Manimohan</surname><given-names>P</given-names></name><name name-style="western"><surname>Uniyal</surname><given-names>P</given-names></name><name name-style="western"><surname>Shang</surname><given-names>QJ</given-names></name><name name-style="western"><surname>Bhatt</surname><given-names>RP</given-names></name><name name-style="western"><surname>Perera</surname><given-names>RH</given-names></name><name name-style="western"><surname>Alvarenga</surname><given-names>RLM</given-names></name><name name-style="western"><surname>Nogal-Prata</surname><given-names>S</given-names></name><name name-style="western"><surname>Singh</surname><given-names>SK</given-names></name><name name-style="western"><surname>Vadthanarat</surname><given-names>S</given-names></name><name name-style="western"><surname>Oh</surname><given-names>SY</given-names></name><name name-style="western"><surname>Huang</surname><given-names>SK</given-names></name><name name-style="western"><surname>Rana</surname><given-names>S</given-names></name><name name-style="western"><surname>Konta</surname><given-names>S</given-names></name><name name-style="western"><surname>Paloi</surname><given-names>S</given-names></name><name name-style="western"><surname>Jayasiri</surname><given-names>SC</given-names></name><name name-style="western"><surname>Jeon</surname><given-names>SJ</given-names></name><name name-style="western"><surname>Mehmood</surname><given-names>T</given-names></name><name name-style="western"><surname>Gibertoni</surname><given-names>TB</given-names></name><name name-style="western"><surname>Nguyen</surname><given-names>TTT</given-names></name><name name-style="western"><surname>Singh</surname><given-names>U</given-names></name><name name-style="western"><surname>Thiyagaraja</surname><given-names>V</given-names></name><name name-style="western"><surname>Sarma</surname><given-names>VV</given-names></name><name name-style="western"><surname>Dong</surname><given-names>W</given-names></name><name name-style="western"><surname>Yu</surname><given-names>XD</given-names></name><name name-style="western"><surname>Lu</surname><given-names>YZ</given-names></name><name name-style="western"><surname>Lim</surname><given-names>YW</given-names></name><name name-style="western"><surname>Chen</surname><given-names>Y</given-names></name><name name-style="western"><surname>Tkalčec</surname><given-names>Z</given-names></name><name name-style="western"><surname>Zhang</surname><given-names>ZF</given-names></name><name name-style="western"><surname>Luo</surname><given-names>ZL</given-names></name><name name-style="western"><surname>Daranagama</surname><given-names>DA</given-names></name><name name-style="western"><surname>Thambugala</surname><given-names>KM</given-names></name><name name-style="western"><surname>Tibpromma</surname><given-names>S</given-names></name><name name-style="western"><surname>Camporesi</surname><given-names>E</given-names></name><name name-style="western"><surname>Bulgakov</surname><given-names>TS</given-names></name><name name-style="western"><surname>Dissanayake</surname><given-names>AJ</given-names></name><name name-style="western"><surname>Senanayake</surname><given-names>IC</given-names></name><name name-style="western"><surname>Dai</surname><given-names>DQ</given-names></name><name name-style="western"><surname>Tang</surname><given-names>LZ</given-names></name><name name-style="western"><surname>Khan</surname><given-names>S</given-names></name><name name-style="western"><surname>Zhang</surname><given-names>H</given-names></name><name name-style="western"><surname>Promputtha</surname><given-names>I</given-names></name><name name-style="western"><surname>Cai</surname><given-names>L</given-names></name><name name-style="western"><surname>Chomnunti</surname><given-names>P</given-names></name><name name-style="western"><surname>Zhao</surname><given-names>RL</given-names></name><name name-style="western"><surname>Lumyong</surname><given-names>S</given-names></name><name name-style="western"><surname>Boonmee</surname><given-names>S</given-names></name><name name-style="western"><surname>Wen</surname><given-names>TC</given-names></name><name name-style="western"><surname>Mortimer</surname><given-names>PE</given-names></name><name name-style="western"><surname>Xu</surname><given-names>J</given-names></name></person-group> (<year>2019</year>) <article-title>Fungal diversity notes 929–1035: Taxonomic and phylogenetic contributions on genera and species of fungi.</article-title><source>Fungal Diversity</source><volume>95</volume>(<issue>1</issue>): <fpage>1</fpage>–<lpage>273</lpage>. <ext-link xlink:href="10.1007/s13225-019-00421-w" ext-link-type="doi" xlink:type="simple">https://doi.org/10.1007/s13225-019-00421-w</ext-link></mixed-citation></ref><ref id="B11"><mixed-citation xmlns:xlink="http://www.w3.org/1999/xlink" xlink:type="simple"><person-group><name name-style="western"><surname>Dayarathne</surname><given-names>M</given-names></name><name name-style="western"><surname>Jones</surname><given-names>EBG</given-names></name><name name-style="western"><surname>Maharachchikumbura</surname><given-names>SSN</given-names></name><name name-style="western"><surname>Devadatha</surname><given-names>B</given-names></name><name name-style="western"><surname>Sarma</surname><given-names>VV</given-names></name><name name-style="western"><surname>Khongphinitbunjong</surname><given-names>K</given-names></name><name name-style="western"><surname>Chomnunti</surname><given-names>P</given-names></name><name name-style="western"><surname>Hyde</surname><given-names>KD</given-names></name></person-group> (<year>2020</year>) <article-title>Morpho-molecular characterization of microfungi associated with marine based habitats.</article-title><source>Mycosphere</source><volume>11</volume>(<issue>1</issue>): <fpage>1</fpage>–<lpage>188</lpage>. <ext-link xlink:href="10.5943/mycosphere/11/1/1" ext-link-type="doi" xlink:type="simple">https://doi.org/10.5943/mycosphere/11/1/1</ext-link></mixed-citation></ref><ref id="B27"><mixed-citation xmlns:xlink="http://www.w3.org/1999/xlink" xlink:type="simple"><person-group><name name-style="western"><surname>Jeewon</surname><given-names>R</given-names></name><name name-style="western"><surname>Hyde</surname><given-names>KD</given-names></name></person-group> (<year>2016</year>) <article-title>Establishing species boundaries and new taxa among fungi: Recommendations to resolve taxonomic ambiguities.</article-title><source>Mycosphere</source><volume>7</volume>(<issue>11</issue>): <fpage>1669</fpage>–<lpage>1677</lpage>. <ext-link xlink:href="10.5943/mycosphere/7/11/4" ext-link-type="doi" xlink:type="simple">https://doi.org/10.5943/mycosphere/7/11/4</ext-link></mixed-citation></ref><ref id="B39"><mixed-citation xmlns:xlink="http://www.w3.org/1999/xlink" xlink:type="simple"><person-group><name name-style="western"><surname>Maharachchikumbura</surname><given-names>SSN</given-names></name><name name-style="western"><surname>Chen</surname><given-names>Y</given-names></name><name name-style="western"><surname>Ariyawansa</surname><given-names>HA</given-names></name><name name-style="western"><surname>Hyde</surname><given-names>KD</given-names></name><name name-style="western"><surname>Haelewaters</surname><given-names>D</given-names></name><name name-style="western"><surname>Perera</surname><given-names>RH</given-names></name><name name-style="western"><surname>Samarakoon</surname><given-names>MC</given-names></name><name name-style="western"><surname>Wanasinghe</surname><given-names>DN</given-names></name><name name-style="western"><surname>Bustamante</surname><given-names>DE</given-names></name><name name-style="western"><surname>Liu</surname><given-names>JK</given-names></name><name name-style="western"><surname>Lawrence</surname><given-names>DP</given-names></name><name name-style="western"><surname>Cheewangkoon</surname><given-names>R</given-names></name><name name-style="western"><surname>Stadler</surname><given-names>M</given-names></name></person-group> (<year>2021</year>) <article-title>Integrative approaches for species delimitation in <tp:taxon-name><tp:taxon-name-part taxon-name-part-type="phylum">Ascomycota</tp:taxon-name-part></tp:taxon-name>.</article-title><source>Fungal Diversity</source><volume>109</volume>(<issue>1</issue>): <fpage>155</fpage>–<lpage>179</lpage>. <ext-link xlink:href="10.1007/s13225-021-00486-6" ext-link-type="doi" xlink:type="simple">https://doi.org/10.1007/s13225-021-00486-6</ext-link></mixed-citation></ref></ref-list></tp:taxon-treatment>
