# Supplementary material for: ﻿New fungal genus, three novel species and one new record from mangroves, with reclassification of Melanconiella (Melanconiellaceae) species
Source: MycoKeys. 2025 Apr 7;116:25–52. doi: 10.3897/mycokeys.116.137351 (PMC11997611; doi:10.3897/mycokeys.116.137351)
Supplement: XML Treatment for Pseudochaetosphaeronema bruguierae [file mycokeys.116.137351-treatment6.xml]

<!DOCTYPE tp:taxon-treatment
  PUBLIC "-//TaxonX//DTD Taxonomic Treatment Publishing DTD v0 20100105//EN" "tax-treatment-NSO.dtd">
<tp:taxon-treatment xmlns:tp="http://www.plazi.org/taxpub"><tp:treatment-meta><kwd-group><label>Taxon classification</label><kwd>
                <named-content content-type="kingdom">Fungi</named-content>
              </kwd><kwd>
                <named-content content-type="order">Pleosporales</named-content>
              </kwd><kwd>
                <named-content content-type="family">Melanconiellaceae</named-content>
              </kwd></kwd-group><mixed-citation publication-type="journal"><person-group><name><surname>Apurillo</surname><given-names>Carlo Chris S.</given-names></name><name><surname>Phukhamsakda</surname><given-names>Chayanard</given-names></name><name><surname>Hyde</surname><given-names>Kevin D.</given-names></name><name><surname>Thiyagaraja</surname><given-names>Vinodhini</given-names></name><name><surname>Jones</surname><given-names>E. B. Gareth</given-names></name></person-group><article-title>﻿New fungal genus, three novel species and one new record from mangroves, with reclassification of <italic><tp:taxon-name><tp:taxon-name-part taxon-name-part-type="genus" reg="Melanconiella">Melanconiella</tp:taxon-name-part></tp:taxon-name></italic> (<tp:taxon-name><tp:taxon-name-part taxon-name-part-type="family">Melanconiellaceae</tp:taxon-name-part></tp:taxon-name>) species</article-title><source>MycoKeys</source><day>07</day><month>04</month><year>2025</year><volume>116</volume><fpage>25</fpage><lpage>52</lpage><pub-id pub-id-type="doi">10.3897/mycokeys.116.137351</pub-id></mixed-citation></tp:treatment-meta><tp:nomenclature><label>﻿</label><tp:taxon-name>
              <object-id xmlns:xlink="http://www.w3.org/1999/xlink" content-type="arpha" xlink:type="simple">C6A409AC-1BC8-5166-B04F-8C9ED65DAEF7</object-id>
              <tp:taxon-name-part taxon-name-part-type="genus" reg="Pseudochaetosphaeronema">Pseudochaetosphaeronema</tp:taxon-name-part>
              <tp:taxon-name-part taxon-name-part-type="species" reg="bruguierae">bruguierae</tp:taxon-name-part>
              <object-id xmlns:xlink="http://www.w3.org/1999/xlink" xlink:type="simple">Index Fungorum: IF902579</object-id>
              <object-id xmlns:xlink="http://www.w3.org/1999/xlink" xlink:type="simple">Facesoffungi Number: FoF16491</object-id>
            </tp:taxon-name><tp:taxon-authority>Apurillo, Phukhams., E.B.G Jones &amp; K.D. Hyde</tp:taxon-authority><tp:taxon-status xmlns:xlink="http://www.w3.org/1999/xlink" xlink:type="simple">sp. nov.</tp:taxon-status><xref ref-type="fig" rid="F6">Fig. 6</xref></tp:nomenclature><tp:treatment-sec sec-type="etymology" id="SECID0EUBAI"><title>Etymology.</title><p>Based on the host <italic>Bruguiera cylindrica</italic>.</p></tp:treatment-sec><tp:treatment-sec sec-type="Holotype" id="SECID0EFCAI"><title>Holotype.</title><p><named-content xmlns:xlink="http://www.w3.org/1999/xlink" content-type="dwc:institutional_code" xlink:title="Mae Fah Luang University Herbarium" xlink:href="http://grbio.org/institution/mae-fah-laung-university" xlink:type="simple">MFLU</named-content> 24-0192.</p></tp:treatment-sec><tp:treatment-sec sec-type="description" id="SECID0EQCAI"><title>Description.</title><p><bold><italic>Saprobic</italic></bold> on aerial dead branch of <bold><italic><tp:taxon-name><tp:taxon-name-part taxon-name-part-type="genus" reg="Bruguiera">Bruguiera</tp:taxon-name-part><tp:taxon-name-part taxon-name-part-type="species" reg="cylindrica">cylindrica</tp:taxon-name-part></tp:taxon-name></italic></bold>. <bold>Sexual morph</bold>: Undetermined. <bold>Asexual morph</bold>: Coelomycetous. <bold><italic>Conidiomata</italic></bold> 230–400 × 300–370 µm diameter (x̄ = 344.5 × 339.0 µm, n = 10), dark brown to black, immersed to erumpent, solitary to gregarious, globose to subglobose, without ostiole. <bold><italic>Conidiomata wall</italic></bold> 22–66 µm, composed of dark brown, thick-walled cells. <bold><italic>Conidiophores</italic></bold> reduced to conidiogenous cells. <bold><italic>Conidiogenous cells</italic></bold> 7–10 µm × 1–2.7 µm (x̄ = 10.2 × 1.7 µm, n = 20), hyaline, cylindrical or ampulliform, monophialidic, smooth. <bold><italic>Conidia</italic></bold> 5–10 × 2–3 µm (x̄ = 6.5 × 2.2 µm, n = 30), hyaline to pale brown, fusiform, 2–3 septate, with constriction in the septa, with 26 guttules.</p><fig id="F6" position="float" orientation="portrait"><object-id xmlns:xlink="http://www.w3.org/1999/xlink" content-type="doi" xlink:type="simple">10.3897/mycokeys.116.137351.figure6</object-id><object-id xmlns:xlink="http://www.w3.org/1999/xlink" content-type="arpha" xlink:type="simple">03F4970D-8084-5D61-9169-1E32044EDD1C</object-id><label>Figure 6.</label><caption><p><italic><tp:taxon-name><tp:taxon-name-part taxon-name-part-type="genus" reg="Pseudochaetosphaeronema">Pseudochaetosphaeronema</tp:taxon-name-part><tp:taxon-name-part taxon-name-part-type="species" reg="bruguierae">bruguierae</tp:taxon-name-part></tp:taxon-name></italic> (<named-content xmlns:xlink="http://www.w3.org/1999/xlink" content-type="dwc:institutional_code" xlink:title="Mae Fah Luang University Herbarium" xlink:href="http://grbio.org/institution/mae-fah-laung-university" xlink:type="simple">MFLU</named-content> 24-0192, <italic>holotype</italic>). <bold>a</bold> host <bold>b</bold> conidiomata on host <bold>c</bold> section of conidioma <bold>d, e</bold> conidiogenous cells <bold>f–i</bold> conidia <bold>j</bold> culture on <abbrev xmlns:xlink="http://www.w3.org/1999/xlink" xlink:title="malt extract agar" id="ABBRID0EAFAI" xlink:type="simple">MEA</abbrev> (obverse) <bold>k</bold> culture on <abbrev xmlns:xlink="http://www.w3.org/1999/xlink" xlink:title="malt extract agar" id="ABBRID0EGFAI" xlink:type="simple">MEA</abbrev> (reverse). Scale bars: 500 µm (<bold>b</bold>); 100 µm (<bold>c</bold>); 50 µm (<bold>d, e</bold>); 20 µm (<bold>f</bold>); 10 µm (<bold>g–i</bold>).</p></caption><graphic xmlns:xlink="http://www.w3.org/1999/xlink" xlink:href="mycokeys-116-025-g006.jpg" position="float" orientation="portrait" xlink:type="simple" id="oo_1301065.jpg"><uri content-type="original_file" xlink:type="simple">https://binary.pensoft.net/fig/1301065</uri></graphic></fig></tp:treatment-sec><tp:treatment-sec sec-type="distribution" id="SECID0EZFAI"><title>Known distribution.</title><p>Thailand.</p></tp:treatment-sec><tp:treatment-sec sec-type="description" id="SECID0E5FAI"><title>Culture characteristics.</title><p>Conidia germinate in <abbrev xmlns:xlink="http://www.w3.org/1999/xlink" xlink:title="malt extract agar" id="ABBRID0EEGAI" xlink:type="simple">MEA</abbrev> within 24 hours, with germ tubes arising from one end of the conidia. Colonies on <abbrev xmlns:xlink="http://www.w3.org/1999/xlink" xlink:title="malt extract agar" id="ABBRID0EIGAI" xlink:type="simple">MEA</abbrev> grow up to 30 cm after 3 weeks of incubation at room temperature, circular, white, with light green pigment, flat or effuse, entire edge, reverse exhibits a dark green to pale brown pigmentation.</p></tp:treatment-sec><tp:treatment-sec sec-type="material" id="SECID0EMGAI"><title>Material examined.</title><p>Thailand • Prachuap Khiri Khan Province: Pranburi District, <named-content xmlns:xlink="http://www.w3.org/1999/xlink" content-type="dwc:verbatimCoordinates" xlink:type="simple"><named-content content-type="geo-json" specific-use="{&#34;type&#34;:&#34;Point&#34;,&#34;coordinates&#34;:[99.947500,12.413333]}" id="NCID0EVGAI" xlink:type="simple">12°24'48"N, 99°56'51"E</named-content></named-content>, on aerial dead branch of <italic><tp:taxon-name><tp:taxon-name-part taxon-name-part-type="genus" reg="Bruguiera">Bruguiera</tp:taxon-name-part><tp:taxon-name-part taxon-name-part-type="species" reg="cylindrica">cylindrica</tp:taxon-name-part></tp:taxon-name></italic> (<tp:taxon-name><tp:taxon-name-part taxon-name-part-type="family">Rhizophoraceae</tp:taxon-name-part></tp:taxon-name>), 25 October 2022, Carlo Chris S. Apurillo, P11601 (<named-content xmlns:xlink="http://www.w3.org/1999/xlink" content-type="dwc:institutional_code" xlink:title="Mae Fah Luang University Herbarium" xlink:href="http://grbio.org/institution/mae-fah-laung-university" xlink:type="simple">MFLU</named-content> 24-0192, <bold><italic>holotype</italic></bold>), ex-type living culture <named-content xmlns:xlink="http://www.w3.org/1999/xlink" content-type="dwc:institutional_code" xlink:title="Mae Fah Luang University Culture Collection" xlink:href="http://grbio.org/institution/mae-fah-luang-university-culture-collection" xlink:type="simple">MFLUCC</named-content> 24-0515.</p></tp:treatment-sec><tp:treatment-sec sec-type="Genbank Numbers" id="SECID0EXHAI"><title>Genbank Numbers.</title><p><abbrev xmlns:xlink="http://www.w3.org/1999/xlink" xlink:title="internal transcribed spacer region" id="ABBRID0E4HAI" xlink:type="simple">ITS</abbrev>: <ext-link xmlns:xlink="http://www.w3.org/1999/xlink" ext-link-type="gen" xlink:href="PP989295" xlink:type="simple">PP989295</ext-link>, <abbrev xmlns:xlink="http://www.w3.org/1999/xlink" xlink:title="nuclear large subunit ribosomal DNA" id="ABBRID0EGIAI" xlink:type="simple">LSU</abbrev>: <ext-link xmlns:xlink="http://www.w3.org/1999/xlink" ext-link-type="gen" xlink:href="PP989290" xlink:type="simple">PP989290</ext-link>, <abbrev xmlns:xlink="http://www.w3.org/1999/xlink" xlink:title="subunit ribosomal gene" id="ABBRID0EPIAI" xlink:type="simple">SSU</abbrev>: <ext-link xmlns:xlink="http://www.w3.org/1999/xlink" ext-link-type="gen" xlink:href="PP989296" xlink:type="simple">PP989296</ext-link>, <italic>tef</italic>1-α: <ext-link xmlns:xlink="http://www.w3.org/1999/xlink" ext-link-type="gen" xlink:href="PQ273803" xlink:type="simple">PQ273803</ext-link>.</p></tp:treatment-sec><tp:treatment-sec sec-type="notes" id="SECID0E6IAI"><title>Notes.</title><p>Based on a combined phylogenetic analysis of <abbrev xmlns:xlink="http://www.w3.org/1999/xlink" xlink:title="internal transcribed spacer region" id="ABBRID0EFJAI" xlink:type="simple">ITS</abbrev>, <abbrev xmlns:xlink="http://www.w3.org/1999/xlink" xlink:title="nuclear large subunit ribosomal DNA" id="ABBRID0EJJAI" xlink:type="simple">LSU</abbrev>, <abbrev xmlns:xlink="http://www.w3.org/1999/xlink" xlink:title="subunit ribosomal gene" id="ABBRID0ENJAI" xlink:type="simple">SSU</abbrev>, and <italic><abbrev xmlns:xlink="http://www.w3.org/1999/xlink" xlink:title="translation elongation factor 1-alpha" id="ABBRID0ESJAI" xlink:type="simple">tef1-α</abbrev></italic> sequence data, <italic><tp:taxon-name><tp:taxon-name-part taxon-name-part-type="genus" reg="Pseudochaetosphaeronema">Pseudochaetosphaeronema</tp:taxon-name-part><tp:taxon-name-part taxon-name-part-type="species" reg="bruguierae">bruguierae</tp:taxon-name-part></tp:taxon-name></italic> formed a clade with <italic><tp:taxon-name><tp:taxon-name-part taxon-name-part-type="genus" reg="Pseudochaetosphaeronema">Pseudochaetosphaeronema</tp:taxon-name-part><tp:taxon-name-part taxon-name-part-type="species" reg="siamensis">siamensis</tp:taxon-name-part></tp:taxon-name></italic>, with the latter showing longer branch length. Base pair comparison of <abbrev xmlns:xlink="http://www.w3.org/1999/xlink" xlink:title="internal transcribed spacer region" id="ABBRID0EMKAI" xlink:type="simple">ITS</abbrev> and <italic>tef</italic>1-α sequences revealed a 1.8% and 15% difference, respectively. The most significant difference between the two closely related species is their conidial morphology. <italic><tp:taxon-name><tp:taxon-name-part taxon-name-part-type="genus" reg="Pseudochaetosphaeronema">Pseudochaetosphaeronema</tp:taxon-name-part><tp:taxon-name-part taxon-name-part-type="species" reg="bruguierae">bruguierae</tp:taxon-name-part></tp:taxon-name></italic> has larger conidia (6.5 × 2.2 µm) which are fusiform, septate, with multiple guttules. In contrast, <italic><tp:taxon-name><tp:taxon-name-part taxon-name-part-type="genus" reg="Pseudochaetosphaeronema">Pseudochaetosphaeronema</tp:taxon-name-part><tp:taxon-name-part taxon-name-part-type="species" reg="siamensis">siamensis</tp:taxon-name-part></tp:taxon-name></italic> has smaller conidia (3 × 2 µm) which are subglobose to oval without septation (<xref ref-type="bibr" rid="B26">Jayasiri et al. 2019</xref>). Furthermore, the conidiogenous cells of <italic><tp:taxon-name><tp:taxon-name-part taxon-name-part-type="genus" reg="Pseudochaetosphaeronema">Pseudochaetosphaeronema</tp:taxon-name-part><tp:taxon-name-part taxon-name-part-type="species" reg="siamensis">siamensis</tp:taxon-name-part></tp:taxon-name></italic> are cylindrical with collarettes at the tips, while some appear flask-shaped with no collarettes for <italic><tp:taxon-name><tp:taxon-name-part taxon-name-part-type="genus" reg="Pseudochaetosphaeronema">Pseudochaetosphaeronema</tp:taxon-name-part><tp:taxon-name-part taxon-name-part-type="species" reg="bruguierae">bruguierae</tp:taxon-name-part></tp:taxon-name></italic> (<xref ref-type="bibr" rid="B26">Jayasiri et al. 2019</xref>). The conidiomata of <italic><tp:taxon-name><tp:taxon-name-part taxon-name-part-type="genus" reg="Pseudochaetosphaeronema">Pseudochaetosphaeronema</tp:taxon-name-part><tp:taxon-name-part taxon-name-part-type="species" reg="bruguierae">bruguierae</tp:taxon-name-part></tp:taxon-name></italic> is also larger than that of <italic><tp:taxon-name><tp:taxon-name-part taxon-name-part-type="genus" reg="Pseudochaetosphaeronema">Pseudochaetosphaeronema</tp:taxon-name-part><tp:taxon-name-part taxon-name-part-type="species" reg="siamensis">siamensis</tp:taxon-name-part></tp:taxon-name></italic>. <italic><tp:taxon-name><tp:taxon-name-part taxon-name-part-type="genus" reg="Pseudochaetosphaeronema">Pseudochaetosphaeronema</tp:taxon-name-part><tp:taxon-name-part taxon-name-part-type="species" reg="bruguierae">bruguierae</tp:taxon-name-part></tp:taxon-name></italic> is similar to <italic><tp:taxon-name><tp:taxon-name-part taxon-name-part-type="genus" reg="Pseudochaetosphaeronema">Pseudochaetosphaeronema</tp:taxon-name-part><tp:taxon-name-part taxon-name-part-type="species" reg="magnoliae">magnoliae</tp:taxon-name-part></tp:taxon-name></italic> but they are phylogenetically distinct, with <italic><tp:taxon-name><tp:taxon-name-part taxon-name-part-type="genus" reg="Pseudochaetosphaeronema">P.</tp:taxon-name-part><tp:taxon-name-part taxon-name-part-type="species" reg="magnoliae">magnoliae</tp:taxon-name-part></tp:taxon-name></italic> forming a sister clade to <italic><tp:taxon-name><tp:taxon-name-part taxon-name-part-type="genus" reg="Pseudochaetosphaeronema">P.</tp:taxon-name-part><tp:taxon-name-part taxon-name-part-type="species" reg="bruguierae">bruguierae</tp:taxon-name-part></tp:taxon-name></italic> and <italic><tp:taxon-name><tp:taxon-name-part taxon-name-part-type="genus" reg="Pseudochaetosphaeronema">P.</tp:taxon-name-part><tp:taxon-name-part taxon-name-part-type="species" reg="siamensis">siamensis</tp:taxon-name-part></tp:taxon-name></italic> (<xref ref-type="bibr" rid="B12">De Silva et al. 2022</xref>). Furthermore, <italic><tp:taxon-name><tp:taxon-name-part taxon-name-part-type="genus" reg="Pseudochaetosphaeronema">P.</tp:taxon-name-part><tp:taxon-name-part taxon-name-part-type="species" reg="bruguierae">bruguierae</tp:taxon-name-part></tp:taxon-name></italic> and <italic><tp:taxon-name><tp:taxon-name-part taxon-name-part-type="genus" reg="Pseudochaetosphaeronema">P.</tp:taxon-name-part><tp:taxon-name-part taxon-name-part-type="species" reg="magnoliae">magnoliae</tp:taxon-name-part></tp:taxon-name></italic> have a higher pairwise difference in the <abbrev xmlns:xlink="http://www.w3.org/1999/xlink" xlink:title="internal transcribed spacer region" id="ABBRID0ENPAI" xlink:type="simple">ITS</abbrev> sequences (9.3%). Although the shape of conidiogenous cells and the conidia of <italic><tp:taxon-name><tp:taxon-name-part taxon-name-part-type="genus" reg="Pseudochaetosphaeronema">P.</tp:taxon-name-part><tp:taxon-name-part taxon-name-part-type="species" reg="bruguierae">bruguierae</tp:taxon-name-part></tp:taxon-name></italic> and <italic><tp:taxon-name><tp:taxon-name-part taxon-name-part-type="genus" reg="Pseudochaetosphaeronema">P.</tp:taxon-name-part><tp:taxon-name-part taxon-name-part-type="species" reg="magnoliae">magnoliae</tp:taxon-name-part></tp:taxon-name></italic> are similar, they differ in terms of size, with <italic><tp:taxon-name><tp:taxon-name-part taxon-name-part-type="genus" reg="Pseudochaetosphaeronema">P.</tp:taxon-name-part><tp:taxon-name-part taxon-name-part-type="species" reg="bruguierae">bruguierae</tp:taxon-name-part></tp:taxon-name></italic> having larger conidiogenous cells and smaller conidia. Additionally, the conidia of <italic><tp:taxon-name><tp:taxon-name-part taxon-name-part-type="genus" reg="Pseudochaetosphaeronema">P.</tp:taxon-name-part><tp:taxon-name-part taxon-name-part-type="species" reg="bruguierae">bruguierae</tp:taxon-name-part></tp:taxon-name></italic> are septate with pronounced multiple guttules, which are not observed in the conidia of <italic><tp:taxon-name><tp:taxon-name-part taxon-name-part-type="genus" reg="Pseudochaetosphaeronema">P.</tp:taxon-name-part><tp:taxon-name-part taxon-name-part-type="species" reg="magnoliae">magnoliae</tp:taxon-name-part></tp:taxon-name></italic>. These support the introduction of <italic><tp:taxon-name><tp:taxon-name-part taxon-name-part-type="genus" reg="Pseudochaetosphaeronema">Pseudochaetosphaeronema</tp:taxon-name-part><tp:taxon-name-part taxon-name-part-type="species" reg="bruguierae">bruguierae</tp:taxon-name-part></tp:taxon-name></italic> as a novel species in <italic><tp:taxon-name><tp:taxon-name-part taxon-name-part-type="genus" reg="Pseudochaetosphaeronema">Pseudochaetosphaeronema</tp:taxon-name-part></tp:taxon-name></italic> following the guidelines of <xref ref-type="bibr" rid="B27">Jeewon and Hyde (2016)</xref> and <xref ref-type="bibr" rid="B39">Maharachchikumbura et al. (2021)</xref>.</p></tp:treatment-sec><ref-list><ref id="B26"><mixed-citation xmlns:xlink="http://www.w3.org/1999/xlink" xlink:type="simple"><person-group><name name-style="western"><surname>Jayasiri</surname><given-names>S</given-names></name><name name-style="western"><surname>Hyde</surname><given-names>K</given-names></name><name name-style="western"><surname>Jones</surname><given-names>EBG</given-names></name><name name-style="western"><surname>McKenzie</surname><given-names>E</given-names></name><name name-style="western"><surname>Jeewon</surname><given-names>R</given-names></name><name name-style="western"><surname>Phillips</surname><given-names>A</given-names></name><name name-style="western"><surname>Bhat</surname><given-names>D</given-names></name><name name-style="western"><surname>Wanasinghe</surname><given-names>D</given-names></name><name name-style="western"><surname>Liu</surname><given-names>J</given-names></name><name name-style="western"><surname>Lu</surname><given-names>Y</given-names></name><name name-style="western"><surname>Kang</surname><given-names>J</given-names></name><name name-style="western"><surname>Xu</surname><given-names>J</given-names></name><name name-style="western"><surname>Karunarathna</surname><given-names>S</given-names></name></person-group> (<year>2019</year>) <article-title>Diversity, morphology and molecular phylogeny of <tp:taxon-name><tp:taxon-name-part taxon-name-part-type="class">Dothideomycetes</tp:taxon-name-part></tp:taxon-name> on decaying wild seed pods and fruits.</article-title><source>Mycosphere : Journal of Fungal Biology</source><volume>10</volume>(<issue>1</issue>): <fpage>1</fpage>–<lpage>186</lpage>. <ext-link xlink:href="10.5943/mycosphere/10/1/1" ext-link-type="doi" xlink:type="simple">https://doi.org/10.5943/mycosphere/10/1/1</ext-link></mixed-citation></ref><ref id="B12"><mixed-citation xmlns:xlink="http://www.w3.org/1999/xlink" xlink:type="simple"><person-group><name name-style="western"><surname>De Silva</surname><given-names>N</given-names></name><name name-style="western"><surname>Hyde</surname><given-names>K</given-names></name><name name-style="western"><surname>Lumyong</surname><given-names>S</given-names></name><name name-style="western"><surname>Phillips</surname><given-names>A</given-names></name><name name-style="western"><surname>Bhat</surname><given-names>D</given-names></name><name name-style="western"><surname>Maharachchikumbura</surname><given-names>S</given-names></name><name name-style="western"><surname>Thambugala</surname><given-names>K</given-names></name><name name-style="western"><surname>Tennakoon</surname><given-names>D</given-names></name><name name-style="western"><surname>Suwannarach</surname><given-names>N</given-names></name><name name-style="western"><surname>Karunarathna</surname><given-names>S</given-names></name></person-group> (<year>2022</year>) <article-title>Morphology, phylogeny, host association and geography of fungi associated with plants of <tp:taxon-name><tp:taxon-name-part taxon-name-part-type="family">Annonaceae</tp:taxon-name-part></tp:taxon-name>, <tp:taxon-name><tp:taxon-name-part taxon-name-part-type="family">Apocynaceae</tp:taxon-name-part></tp:taxon-name> and <tp:taxon-name><tp:taxon-name-part taxon-name-part-type="family">Magnoliaceae</tp:taxon-name-part></tp:taxon-name>.</article-title><source>Mycosphere</source><volume>13</volume>(<issue>1</issue>): <fpage>955</fpage>–<lpage>1076</lpage>. <ext-link xlink:href="10.5943/mycosphere/13/1/12" ext-link-type="doi" xlink:type="simple">https://doi.org/10.5943/mycosphere/13/1/12</ext-link></mixed-citation></ref><ref id="B27"><mixed-citation xmlns:xlink="http://www.w3.org/1999/xlink" xlink:type="simple"><person-group><name name-style="western"><surname>Jeewon</surname><given-names>R</given-names></name><name name-style="western"><surname>Hyde</surname><given-names>KD</given-names></name></person-group> (<year>2016</year>) <article-title>Establishing species boundaries and new taxa among fungi: Recommendations to resolve taxonomic ambiguities.</article-title><source>Mycosphere</source><volume>7</volume>(<issue>11</issue>): <fpage>1669</fpage>–<lpage>1677</lpage>. <ext-link xlink:href="10.5943/mycosphere/7/11/4" ext-link-type="doi" xlink:type="simple">https://doi.org/10.5943/mycosphere/7/11/4</ext-link></mixed-citation></ref><ref id="B39"><mixed-citation xmlns:xlink="http://www.w3.org/1999/xlink" xlink:type="simple"><person-group><name name-style="western"><surname>Maharachchikumbura</surname><given-names>SSN</given-names></name><name name-style="western"><surname>Chen</surname><given-names>Y</given-names></name><name name-style="western"><surname>Ariyawansa</surname><given-names>HA</given-names></name><name name-style="western"><surname>Hyde</surname><given-names>KD</given-names></name><name name-style="western"><surname>Haelewaters</surname><given-names>D</given-names></name><name name-style="western"><surname>Perera</surname><given-names>RH</given-names></name><name name-style="western"><surname>Samarakoon</surname><given-names>MC</given-names></name><name name-style="western"><surname>Wanasinghe</surname><given-names>DN</given-names></name><name name-style="western"><surname>Bustamante</surname><given-names>DE</given-names></name><name name-style="western"><surname>Liu</surname><given-names>JK</given-names></name><name name-style="western"><surname>Lawrence</surname><given-names>DP</given-names></name><name name-style="western"><surname>Cheewangkoon</surname><given-names>R</given-names></name><name name-style="western"><surname>Stadler</surname><given-names>M</given-names></name></person-group> (<year>2021</year>) <article-title>Integrative approaches for species delimitation in <tp:taxon-name><tp:taxon-name-part taxon-name-part-type="phylum">Ascomycota</tp:taxon-name-part></tp:taxon-name>.</article-title><source>Fungal Diversity</source><volume>109</volume>(<issue>1</issue>): <fpage>155</fpage>–<lpage>179</lpage>. <ext-link xlink:href="10.1007/s13225-021-00486-6" ext-link-type="doi" xlink:type="simple">https://doi.org/10.1007/s13225-021-00486-6</ext-link></mixed-citation></ref></ref-list></tp:taxon-treatment>
