# Supplementary material for: ﻿New fungal genus, three novel species and one new record from mangroves, with reclassification of Melanconiella (Melanconiellaceae) species
Source: MycoKeys. 2025 Apr 7;116:25–52. doi: 10.3897/mycokeys.116.137351 (PMC11997611; doi:10.3897/mycokeys.116.137351)
Supplement: XML Treatment for Rimora mangrovei [file mycokeys.116.137351-treatment7.xml]

<!DOCTYPE tp:taxon-treatment
  PUBLIC "-//TaxonX//DTD Taxonomic Treatment Publishing DTD v0 20100105//EN" "tax-treatment-NSO.dtd">
<tp:taxon-treatment xmlns:tp="http://www.plazi.org/taxpub"><tp:treatment-meta><kwd-group><label>Taxon classification</label><kwd>
                <named-content content-type="kingdom">Fungi</named-content>
              </kwd><kwd>
                <named-content content-type="order">Pleosporales</named-content>
              </kwd><kwd>
                <named-content content-type="family">Aigialaceae</named-content>
              </kwd></kwd-group><mixed-citation publication-type="journal"><person-group><name><surname>Apurillo</surname><given-names>Carlo Chris S.</given-names></name><name><surname>Phukhamsakda</surname><given-names>Chayanard</given-names></name><name><surname>Hyde</surname><given-names>Kevin D.</given-names></name><name><surname>Thiyagaraja</surname><given-names>Vinodhini</given-names></name><name><surname>Jones</surname><given-names>E. B. Gareth</given-names></name></person-group><article-title>﻿New fungal genus, three novel species and one new record from mangroves, with reclassification of <italic><tp:taxon-name><tp:taxon-name-part taxon-name-part-type="genus" reg="Melanconiella">Melanconiella</tp:taxon-name-part></tp:taxon-name></italic> (<tp:taxon-name><tp:taxon-name-part taxon-name-part-type="family">Melanconiellaceae</tp:taxon-name-part></tp:taxon-name>) species</article-title><source>MycoKeys</source><day>07</day><month>04</month><year>2025</year><volume>116</volume><fpage>25</fpage><lpage>52</lpage><pub-id pub-id-type="doi">10.3897/mycokeys.116.137351</pub-id></mixed-citation></tp:treatment-meta><tp:nomenclature><label>﻿</label><tp:taxon-name>
              <object-id xmlns:xlink="http://www.w3.org/1999/xlink" content-type="arpha" xlink:type="simple">093FB376-784F-5E64-8C9F-8D07FA66D1AE</object-id>
              <tp:taxon-name-part taxon-name-part-type="genus" reg="Rimora">Rimora</tp:taxon-name-part>
              <tp:taxon-name-part taxon-name-part-type="species" reg="mangrovei">mangrovei</tp:taxon-name-part>
              <object-id xmlns:xlink="http://www.w3.org/1999/xlink" xlink:type="simple">Index Fungorum: IF515959</object-id>
              <object-id xmlns:xlink="http://www.w3.org/1999/xlink" content-type="mycobank" xlink:type="simple">515959</object-id>
              <object-id xmlns:xlink="http://www.w3.org/1999/xlink" xlink:type="simple">Facesoffungi Number: FoF08152</object-id>
            </tp:taxon-name><tp:taxon-authority>(Kohlm. &amp; Vittal) Kohlm., Volkm.-Kohlm., Suetrong, Sakay. &amp; E.B.G. Jones</tp:taxon-authority><xref ref-type="fig" rid="F8">Fig. 8</xref></tp:nomenclature><tp:treatment-sec sec-type="description" id="SECID0EX1AI"><title>Description.</title><p><bold><italic>Saprobic</italic></bold> on decomposing wood of <bold><italic>Ceriops tagal</italic></bold> submerged in brackish water. <bold>Sexual morph</bold>: <bold><italic>Ascomata</italic></bold> 336–634 µm × 200–483 (x̄ = 494 µm × 329 µm, n = 10) wide, globose to subglobose, black, carbonaceous, solitary to gregarious, immersed at first then later erumpent, with cleft-like ostiole, epapillate. <bold><italic>Peridium</italic></bold> 73–162 µm (x̄ = 112 µm, n = 10) thick, cells forming textura angularis. <bold><italic>Pseudoparaphyses</italic></bold> up to 2 µm, trabeculate (<italic>sensu</italic><xref ref-type="bibr" rid="B36">Liew et al. 2000</xref>), branched, numerous. <bold><italic>Asci</italic></bold> 175–181 × 9–15 µm (x̄ = 178.8 × 12.4 µm, n = 10), 8-spored, bitunicate, cylindrical, short pedicellate, with an apical apparatus. <bold><italic>Ascospores</italic></bold> 40–47 µm × 7–11 µm (x̄ = 46.7 × 8.9 µm, n = 20), fusiform, hyaline, biseriate, 1-septate, constricted at the septum, with multiple prominent guttules. <bold>Asexual morph</bold>: Undetermined.</p><fig id="F8" position="float" orientation="portrait"><object-id xmlns:xlink="http://www.w3.org/1999/xlink" content-type="doi" xlink:type="simple">10.3897/mycokeys.116.137351.figure8</object-id><object-id xmlns:xlink="http://www.w3.org/1999/xlink" content-type="arpha" xlink:type="simple">2A92300C-490C-5BA0-A6C0-89CA3D6099C7</object-id><label>Figure 8.</label><caption><p><italic><tp:taxon-name><tp:taxon-name-part taxon-name-part-type="genus" reg="Rimora">Rimora</tp:taxon-name-part><tp:taxon-name-part taxon-name-part-type="species" reg="mangrovei">mangrovei</tp:taxon-name-part></tp:taxon-name></italic> (<named-content xmlns:xlink="http://www.w3.org/1999/xlink" content-type="dwc:institutional_code" xlink:title="Mae Fah Luang University Herbarium" xlink:href="http://grbio.org/institution/mae-fah-laung-university" xlink:type="simple">MFLU</named-content> 24-0193). <bold>a</bold> host <bold>b, c</bold> ascomata on host <bold>d</bold> section of ascoma on host <bold>e</bold> paraphyses <bold>f</bold> immature ascus <bold>g</bold> mature ascus <bold>h–k</bold> ascospores <bold>l</bold> Germinated ascospore. m Colony on PDA. Scale bars: 500 µm (<bold>b</bold>); 200 µm (<bold>c</bold>); 250 µm (<bold>d</bold>); 20 µm (<bold>e–l</bold>).</p></caption><graphic xmlns:xlink="http://www.w3.org/1999/xlink" xlink:href="mycokeys-116-025-g008.jpg" position="float" orientation="portrait" xlink:type="simple" id="oo_1301067.jpg"><uri content-type="original_file" xlink:type="simple">https://binary.pensoft.net/fig/1301067</uri></graphic></fig></tp:treatment-sec><tp:treatment-sec sec-type="distribution" id="SECID0EB5AI"><title>Known distribution.</title><p>Thailand.</p></tp:treatment-sec><tp:treatment-sec sec-type="description" id="SECID0EG5AI"><title>Culture characteristics.</title><p>Ascospores germinate in <abbrev xmlns:xlink="http://www.w3.org/1999/xlink" xlink:title="malt extract agar" id="ABBRID0EM5AI" xlink:type="simple">MEA</abbrev> within 24 hours, with germ tubes arising from one end of the ascospore. Colonies on <abbrev xmlns:xlink="http://www.w3.org/1999/xlink" xlink:title="malt extract agar" id="ABBRID0EQ5AI" xlink:type="simple">MEA</abbrev> grow up to 6 cm after 14 days of incubation at room temperature, white, raised, fimbriated edge, reverse with light yellow pigment at the center which does not spread to the periphery.</p></tp:treatment-sec><tp:treatment-sec sec-type="material" id="SECID0EU5AI"><title>Material examined.</title><p>Thailand • Prachuap Khiri Khan Province: Pranburi District, <named-content xmlns:xlink="http://www.w3.org/1999/xlink" content-type="dwc:verbatimCoordinates" xlink:type="simple"><named-content content-type="geo-json" specific-use="{&#34;type&#34;:&#34;Point&#34;,&#34;coordinates&#34;:[99.947631,12.413520]}" id="NCID0E45AI" xlink:type="simple">12°24'48.672"N, 99°56'51.47"E</named-content></named-content>, on decomposing wood of <italic><tp:taxon-name><tp:taxon-name-part taxon-name-part-type="genus" reg="Ceriops">Ceriops</tp:taxon-name-part><tp:taxon-name-part taxon-name-part-type="species" reg="tagal">tagal</tp:taxon-name-part></tp:taxon-name></italic> (<tp:taxon-name><tp:taxon-name-part taxon-name-part-type="family">Rhizophoraceae</tp:taxon-name-part></tp:taxon-name>) submerged in brackish water, 25 October 2022, by Carlo Chris S. Apurillo, P10705 (<named-content xmlns:xlink="http://www.w3.org/1999/xlink" content-type="dwc:institutional_code" xlink:title="Mae Fah Luang University Herbarium" xlink:href="http://grbio.org/institution/mae-fah-laung-university" xlink:type="simple">MFLU</named-content> 24-0193), ex-type living culture <named-content xmlns:xlink="http://www.w3.org/1999/xlink" content-type="dwc:institutional_code" xlink:title="Mae Fah Luang University Culture Collection" xlink:href="http://grbio.org/institution/mae-fah-luang-university-culture-collection" xlink:type="simple">MFLUCC</named-content> 24-0516.</p></tp:treatment-sec><tp:treatment-sec sec-type="GenBank Numbers" id="SECID0E36AI"><title>GenBank Numbers.</title><p><abbrev xmlns:xlink="http://www.w3.org/1999/xlink" xlink:title="internal transcribed spacer region" id="ABBRID0ECABI" xlink:type="simple">ITS</abbrev>: <ext-link xmlns:xlink="http://www.w3.org/1999/xlink" ext-link-type="gen" xlink:href="PP989293" xlink:type="simple">PP989293</ext-link>, <abbrev xmlns:xlink="http://www.w3.org/1999/xlink" xlink:title="nuclear large subunit ribosomal DNA" id="ABBRID0ELABI" xlink:type="simple">LSU</abbrev>: <ext-link xmlns:xlink="http://www.w3.org/1999/xlink" ext-link-type="gen" xlink:href="PP989289" xlink:type="simple">PP989289</ext-link>, <abbrev xmlns:xlink="http://www.w3.org/1999/xlink" xlink:title="subunit ribosomal gene" id="ABBRID0EUABI" xlink:type="simple">SSU</abbrev>: <ext-link xmlns:xlink="http://www.w3.org/1999/xlink" ext-link-type="gen" xlink:href="PP989297" xlink:type="simple">PP989297</ext-link>.</p></tp:treatment-sec><tp:treatment-sec sec-type="notes" id="SECID0E4ABI"><title>Notes.</title><p>Based on a combined analysis of <abbrev xmlns:xlink="http://www.w3.org/1999/xlink" xlink:title="nuclear large subunit ribosomal DNA" id="ABBRID0EDBBI" xlink:type="simple">LSU</abbrev>, <abbrev xmlns:xlink="http://www.w3.org/1999/xlink" xlink:title="subunit ribosomal gene" id="ABBRID0EHBBI" xlink:type="simple">SSU</abbrev> and <italic><abbrev xmlns:xlink="http://www.w3.org/1999/xlink" xlink:title="translation elongation factor 1-alpha" id="ABBRID0EMBBI" xlink:type="simple">tef1-α</abbrev></italic> sequences, <italic><tp:taxon-name><tp:taxon-name-part taxon-name-part-type="genus" reg="Rimora">Rimora</tp:taxon-name-part><tp:taxon-name-part taxon-name-part-type="species" reg="mangrovei">mangrovei</tp:taxon-name-part></tp:taxon-name></italic><named-content xmlns:xlink="http://www.w3.org/1999/xlink" content-type="dwc:institutional_code" xlink:title="Mae Fah Luang University Herbarium" xlink:href="http://grbio.org/institution/mae-fah-laung-university" xlink:type="simple">MFLU</named-content> 24-0193 formed a well-supported clade with the holotype and other strains of <italic><tp:taxon-name><tp:taxon-name-part taxon-name-part-type="genus" reg="Rimora">Rimora</tp:taxon-name-part><tp:taxon-name-part taxon-name-part-type="species" reg="mangrovei">mangrovei</tp:taxon-name-part></tp:taxon-name></italic> in <tp:taxon-name><tp:taxon-name-part taxon-name-part-type="family">Aigialaceae</tp:taxon-name-part></tp:taxon-name>. This study identifies new characteristics not previously described for this species, including the presence of an apical apparatus in the asci and 1-septate ascospores with multiple prominent guttules. <italic><tp:taxon-name><tp:taxon-name-part taxon-name-part-type="genus" reg="Rimora">Rimora</tp:taxon-name-part><tp:taxon-name-part taxon-name-part-type="species" reg="mangrovei">mangrovei</tp:taxon-name-part></tp:taxon-name></italic> has been reported from various mangrove hosts such as <italic><tp:taxon-name><tp:taxon-name-part taxon-name-part-type="genus" reg="Avicennia">Avicennia</tp:taxon-name-part></tp:taxon-name></italic> species, <italic><tp:taxon-name><tp:taxon-name-part taxon-name-part-type="genus" reg="Bruguiera">Bruguiera</tp:taxon-name-part><tp:taxon-name-part taxon-name-part-type="species" reg="gymnorrhiza">gymnorrhiza</tp:taxon-name-part></tp:taxon-name></italic>, <italic><tp:taxon-name><tp:taxon-name-part taxon-name-part-type="genus" reg="Ceriops">Ceriops</tp:taxon-name-part><tp:taxon-name-part taxon-name-part-type="species" reg="decandra">decandra</tp:taxon-name-part></tp:taxon-name></italic>, <italic><tp:taxon-name><tp:taxon-name-part taxon-name-part-type="genus" reg="Nypa">Nypa</tp:taxon-name-part><tp:taxon-name-part taxon-name-part-type="species" reg="fruticans">fruticans</tp:taxon-name-part></tp:taxon-name></italic>, <italic><tp:taxon-name><tp:taxon-name-part taxon-name-part-type="genus" reg="Rhizophora">Rhizophora</tp:taxon-name-part></tp:taxon-name></italic> species, <italic>and Sonneratia</italic> species across countries in the Atlantic, Indian and Pacific regions (<xref ref-type="bibr" rid="B14">Devadatha et al. 2021</xref>). This is the first record of isolation of <italic><tp:taxon-name><tp:taxon-name-part taxon-name-part-type="genus" reg="Rimora">Rimora</tp:taxon-name-part><tp:taxon-name-part taxon-name-part-type="species" reg="mangrovei">mangrovei</tp:taxon-name-part></tp:taxon-name></italic> from <italic><tp:taxon-name><tp:taxon-name-part taxon-name-part-type="genus" reg="Ceriops">Ceriops</tp:taxon-name-part><tp:taxon-name-part taxon-name-part-type="species" reg="tagal">tagal</tp:taxon-name-part></tp:taxon-name></italic> in Prachuap Khiri Khan, Thailand.</p></tp:treatment-sec><ref-list><ref id="B36"><mixed-citation xmlns:xlink="http://www.w3.org/1999/xlink" xlink:type="simple"><person-group><name name-style="western"><surname>Liew</surname><given-names>ECY</given-names></name><name name-style="western"><surname>Aptroot</surname><given-names>A</given-names></name><name name-style="western"><surname>Hyde</surname><given-names>KD</given-names></name></person-group> (<year>2000</year>) <article-title>Phylogenetic significance of the pseudoparaphyses in Loculoascomycete Taxonomy.</article-title><source>Molecular Phylogenetics and Evolution</source><volume>16</volume>(<issue>3</issue>): <fpage>392</fpage>–<lpage>402</lpage>. <ext-link xlink:href="10.1006/mpev.2000.0801" ext-link-type="doi" xlink:type="simple">https://doi.org/10.1006/mpev.2000.0801</ext-link></mixed-citation></ref><ref id="B14"><mixed-citation xmlns:xlink="http://www.w3.org/1999/xlink" xlink:type="simple"><person-group><name name-style="western"><surname>Devadatha</surname><given-names>B</given-names></name><name name-style="western"><surname>Jones</surname><given-names>EBG</given-names></name><name name-style="western"><surname>Pang</surname><given-names>KL</given-names></name><name name-style="western"><surname>Abdel-Wahab</surname><given-names>MA</given-names></name><name name-style="western"><surname>Hyde</surname><given-names>KD</given-names></name><name name-style="western"><surname>Sakayaroj</surname><given-names>J</given-names></name><name name-style="western"><surname>Bahkali</surname><given-names>AH</given-names></name><name name-style="western"><surname>Calabon</surname><given-names>MS</given-names></name><name name-style="western"><surname>Sarma</surname><given-names>VV</given-names></name><name name-style="western"><surname>Suetrong</surname><given-names>S</given-names></name><name name-style="western"><surname>Zhang</surname><given-names>SN</given-names></name></person-group> (<year>2021</year>) <article-title>Occurrence and geographical distribution of mangrove fungi.</article-title><source>Fungal Diversity</source><volume>106</volume>(<issue>1</issue>): <fpage>137</fpage>–<lpage>227</lpage>. <ext-link xlink:href="10.1007/s13225-020-00468-0" ext-link-type="doi" xlink:type="simple">https://doi.org/10.1007/s13225-020-00468-0</ext-link></mixed-citation></ref></ref-list></tp:taxon-treatment>
