# Supplementary material for: ﻿New fungal genus, three novel species and one new record from mangroves, with reclassification of Melanconiella (Melanconiellaceae) species
Source: MycoKeys. 2025 Apr 7;116:25–52. doi: 10.3897/mycokeys.116.137351 (PMC11997611; doi:10.3897/mycokeys.116.137351)
Supplement: Supplementary material 1 — Additional information [file mycokeys-116-025-s001.xlsx]

## Sheet: Melanconiellaceae
Table 1. Genbank accession codes for the sequences of Melanconiellaceae species and outgroup used in this study.
Species	Strain	ITS	LSU	rpb2	tef1-α
Greeneria kielmeyeriae	CML3527	MN431156	MN508997
Greeneria uvicola	OH35		AF362570
Greeneria uvicola	AU01		JN547720
Melanconiella betulicola	CFCC 52482	MK096312	MK096352	MK096397	MK096272
Melanconiella betulicola	CFCC 52483	MK096313	MK096353	MK096398	MK096273
Melanconiella camelliae	CGMCC 3 24888	OQ932924	OQ940521	OQ947402	OQ947400
Melanconiella camelliae	CGMCC 3 24889	OQ932925	OQ940522	OQ947403	OQ947401
Melanconiella carpinicola	strain MSR			JQ926308	JQ926374
Melanconiella chrysodiscospori	MCH	JQ926238	JQ926238	JQ926310	JQ926376
Melanconiella chrysomelanconium	MCM	JQ926247	JQ926247	JQ926319	JQ926385
Melanconiella chrysomelanconium	MEUK	JQ926249	JQ926249	JQ926321	JQ926387
Melanconiella chrysorientalis	MGB	JQ926256	JQ926256	JQ926328	JQ926394
Melanconiella chrysorientalis	MGP	JQ926257	JQ926257	JQ926329	JQ926395
Melanconiella corylina	CFCC 52484	MK096314	MK096354	MK096399	MK096274
Melanconiella corylina	CFCC 52485	MK096315	MK096355	MK096400	MK096275
Melanconiella decorahensis	CBS 159 26	JQ926260	JQ926260	JQ926332	JQ926398
Melanconiella decorahensis	MD	JQ926261	JQ926261	JQ926333	JQ926399
Melanconiella echita	DAOM 121196	JQ926263	JQ926263
Melanconiella elegans	AR 3830	JQ926264	JQ926264	JQ926335	JQ926401
Melanconiella elegans	BPI 843574	JQ926266	JQ926266	JQ926337	JQ926403
Melanconiella ellisii	BPI 843491	JQ926268	JQ926268		JQ926405
Melanconiella ellisii	BPI 883227	JQ926269	JQ926269
Melanconiella flavovirens	MFV1	JQ926274	JQ926274	JQ926342	JQ926409
Melanconiella hyperopta	CBS 132231	MH866004	NG070022
Melanconiella hyperopta	MCR	JQ926283	JQ926283	JQ926349	JQ926416
Melanconiella loropetali	CGMCC 3.24886	OQ928185	OQ940480	OQ935353	OQ947398
Melanconiella loropetali	CGMCC 3.24887	OQ928186	OQ940481	OQ935354	OQ947399
Melanconiella meridiolis	MOM	JQ926291	JQ926291	JQ926357	JQ926424
Melanconiella meridionalis	MOA	JQ926289	JQ926289	JQ926355	JQ926422
Melanconiella meridionalis	MOK	JQ926290	JQ926290	JQ926356	JQ926423
Melanconiella ostryae	CBS 208.38	JQ926297	JQ926297	JQ926363	JQ926430
Melanconiella spodiaea	MVS	JQ926299	JQ926299	JQ926365	JQ926432
Melanconiella spodiaea	MSH	JQ926298	JQ926298	JQ926364	JQ926431
Melanconiella syzygii	CPC 28750	NR155407	NG059745
Melanconis alni	MAW	MN784963	MN784963	MN780746	MN780775
Melanconis stilbostoma	CBS 121894	JQ926229	JQ926229	JQ926302	JQ926368
Microascospora fragariae	CBS 118 16	NR156500
Microascospora fragariae	CBS 128350	JF514854
Microascospora rubi	MFLU 15-1112	MF190154	MF190098	MF377611	MF377581
Microascospora rubi	MFLU 17-883	MF190153	MF190099	MF377612	MF377582
Paraphomopsis obscurans	M1261/DS016	MT378348	MT378362	MT383078	MT383097
Paraphomopsis obscurans	CBS143829	MT378347	MT378361	MT383077	MT383096
Pseudomelanconiella mangrovei	MFLU 24-0189	PP989291	PP989287	PP993004	PP993001
Pseudomelanconiella mangrovei	MFLU 24-0190	PP989292	PP989288		PP993002
Septomelanconiella thailandica	MFLU 18-0518	NR164034	MH727705	MH752072
Septomelanconiella thailandica	MFLU 18-0793		NG067830
Sheathospora cornuta	CFCC 51990	MF360006	MF360008	MF360002	MF360004
Sheathospora cornuta	CFCC 51991	MF360007	MF360009	MF360003	MF360005
Sinodiscula camellicola	CNUCC 107 4 1	PP150394	PP149029	PP174327	PP156924
Sinodiscula camellicola	CNUCC 112 2 4	PP150399	PP149034	PP174332	PP156929
Sinodiscula theae-sinensis	MAFF 752003	PP150406	PP149041	PP174339	PP156936
Sinodiscula theae-sinensis	CNUCC 1297 4 1	PP150416	PP149051	PP174349	PP156946

## Sheet: Peroneutypa
Table 2. Genbank accession numbers of Peroneutypa and related genera used in this study.
Species	Strain	ITS	tub2
Anthostoma decipiens	IPV-FW349	AM399021	AM920693
Anthostoma decipiens	JL567	JN975370	JN975407
Cryptosphaeria pullmanensis	ATCC 52655	KT425235	KT425170
Cryptosphaeria subcutanea	CBS 240.87	NR_138412	KT425167
Eutypella caricae	EL51C	AJ302460
Eutypella cearensis	HUEFS 131070	KM396639
Eutypella cerviculata	M68	JF340269
Eutypella cerviculata	EL59C	AJ302468
Eutypella leprosa	EL54C	AJ302463
Eutypella leprosa	Isolate 60	KU320622
Eutypella microtheca	BCMX01	KC405563	KC405560
Eutypella motuoensis	FCATAS4035	OP538695
Eutypella motuoensis	FCATAS4082	OP538693	OP557599
Eutypella parasitica	CBS 210.39	DQ118966
Eutypella querci	IRANC2543C	KX828139	KY352449
Eutypella semicircularis	MP4669	JQ517314
Eutypella tamaricis	MFLUCC 14-0444	KU900330	KX453302
Monosporascus cannonballus	CMM3646	JX971617
Monosporascus cannonballus	ATCC 26931	FJ430598
Peroneutypa alsophila	CBS 250.87	AJ302467
Peroneutypa anomianthi	MFLU 21-0242	OK393705
Peroneutypa comosa	BAFC:393	KF964568
Peroneutypa curvispora	HUEFS 136877	KM396641
Peroneutypa diminutiasca	MFLUCC 17-2144	MG873479
Peroneutypa diminutispora	HUEFS 192196	KM396647
Peroneutypa hainensis	GMB0424	OP935179	OP938746
Peroneutypa hainensis	GMB0425	OP935180	OP938747
Peroneutypa hibisci	MFLU 24-0191	PP989294	PP993003
Peroneutypa hongheensis	KUNCC 23-16753	PP584742	PP951427
Peroneutypa hongheensis	HKAS 133109	PP584743	PP951428
Peroneutypa indica	NFCCI 4393	MN061368	MN431498
Peroneutypa kochiana	EL53M	AJ302462
Peroneutypa kunmingensis	HKAS 113189	MZ475070	MZ490589
Peroneutypa leucaenae	MFLU 18-0816	MW240631	MW775591
Peroneutypa longiasca	MFLU 17-1217	MF959502	MG334558
Peroneutypa mackenziei	MFLUCC 16-0072	KY283083	KY706363
Peroneutypa mangrovei	PUFD526	MG844286	MH094409
Peroneutypa polysporae	NFCCI 4392	MN061367	MN431497
Peroneutypa qianensis	GMB0431	OP935177
Peroneutypa qianensis	GMB0432	OP935178
Peroneutypa rubiformis	MFLU 17-1185	MG873477	MH316763
Peroneutypa scoparia	MFLUCC 11 0478	KU940151
Peroneutypa scoparia	MFLUCC 17 2143	MG873478	MH316764
Vasilyeva cinmomi	GMB0418	OP935174	OP938737
Vasilyeva cinmomi	GMB0419	OP935175	OP938738

## Sheet: Pseudochaetosphaeronema
Table 3. Genbank accession numbers of Pseudochaetosphaeronema and related genera used in this study.
Species	Strain	ITS	LSU	SSU	tef1-α
Macrodiplodiopsis desmazieri	CBS 140062	NR_132924	NG_058182
Macrodiplodiopsis desmazieri	CBS 125026	KR873235	KR873270
Periconia psueudodigitata	KT 1395	LC014591	AB807564	AB797274	AB808540
Pseudochaetosphaeronema bruguierae	MFLU 24-0192	PP989295	PP989290	PP989296	PQ273803
Pseudochaetosphaeronema chiangraiense	MFLU 21-0083	NR_175744	MZ457922		MZ476770
Pseudochaetosphaeronema ginkgonis	strain SYP F 7195	KU365986	KU365985	KU365983	KU365984
Pseudochaetosphaeronema kunmingense	KUMCC 19-0215	NR_170016	NG_075313	MN792814	MN794017
Pseudochaetosphaeronema larense	CBS 640.73	NR_132038	NG_057978	KF015652	KF015684
Pseudochaetosphaeronema larense	strain CBS 639.94	KF015655	KF015610.1	KF015651	KF015683
Pseudochaetosphaeronema lincangensis	ZHKUCC 23-0800	OR853095	OR922336	OR922342	OR966290
Pseudochaetosphaeronema lincangensis	ZHKUCC 23-0801	OR853096	OR922337	OR922343	OR966291
Pseudochaetosphaeronema magnoliae	MFLU 18-1296	OM212457	OL813497	OL824793	ON203109
Pseudochaetosphaeronema magnoliae	MFLU 18-1028	OM212458	OL813498	OL824794	ON203110
Pseudochaetosphaeronema martinelli	CBS 135986	NR_132930	NG_056290	NG_062412	KR909320
Pseudochaetosphaeronema pandanicola	MFLUCC 16-0272	NR_168185	MH260316	MH260356
Pseudochaetosphaeronema siamensis	MFLU 18-2126	MK347743	MK347960	MK347851	MK360074
Pseudochaetosphaeronema sklodowskacurieae	BRIP 72499a	NR_182626	OP598068
Pseudochaetosphaeronema xishuangbannaensis	ZHKUCC 23-0804	OR853097	OR922338	OR922344	OR966286
Pseudochaetosphaeronema xishuangbannaensis	ZHKUCC 23-0805	OR853098	OR922339	OR922345	OR966287
Pseudomonodictys tectonae	MFLUCC 12-0552		NG_059590	KT285574	KT285571

## Sheet: Rimora
Table 4. Genbank accession numbers of Aigialaceae strains used in this study.
Species	Strain	LSU	SSU	TEF
Aigialus grandis	BCC 20000	GU479775	GU479739	GU479838
Aigialus grandis	BCC 18419	GU479774	GU479738	GU479839
Aigialus mangrovis	BCC 33563	GU479776	GU479741	GU479840
Aigialus parvus	BCC 32558	GU479779	GU479743	GU479843
Aigialus parvus	BCC 18403	GU479778	GU479744	GU479842
Aigialus rhizophorae	BCC 33572	GU479780	GU479745	GU479844
Aigialus rhizophorae	BCC 33573	GU479781	GU479746	GU479845
Ascocratera manglicola	JK 5262C	GU301799	GU296136
Ascocratera manglicola	HHUF 30032	GU479783	GU479748	GU479847
Ascocratera manglicola	BCC 09270	GU479782	GU479747	GU479846
Astrosphaeriella fusispora	MFLUCC 10-0555	KT955462	KT955443	KT955425
Astrosphaeriella neofusispora	MFLUCC 11-0161	KT955463	KT955444	KT955426
Fissuroma aggregatum	KT 984	AB524591	AB524450	AB539105
Fissuroma aggregatum	KT 767	AB524590	AB524449
Fissuroma arengae	MFLUCC 15-0325A	MN726232	MN726244	MN937554
Fissuroma arengae	MFLUCC 15-0325B	MN726233	MN726245	MN937555
Fissuroma arengae	MFLUCC 15-0325C	MN726234	MN726246	MN937556
Fissuroma bambucicola	GZCC 210700	OL342303	OL342301	OL404947
Fissuroma bambusae	MFLUCC 11-0160	KT955468	KT955448	KT955430
Fissuroma bambusae	MFLUCC 11-0198	KT955469	KT955449	KT955431
Fissuroma calami	MFLUCC 13-0836	MF588993	MF588983	MF588975
Fissuroma caryotae	MFLUCC 16-1383	MN712335	MN699322	MN744228
Fissuroma caryotae	MFLU 17-1253	MF588996	MF588986	MF588979
Fissuroma maculans	MFLUCC 10-0886	JN846724	JN846734
Fissuroma maculans	MFLUCC 10-0887	JN846725	JN846736
Fissuroma maculans	MFLUCC 10-0888	JN846726	JN846737
Fissuroma maculans	MFLUCC 11-0023	JN846728	JN846738
Fissuroma neoaggregatum	MFLUCC 10-0554	KT955470	KT955450	KT955432
Fissuroma neoaggregatum	MFLUCC 13-0227	KT955471	KT955451	KT955433
Fissuroma palmae	MFLU 19-0820	MN712336		MN744229
Fissuroma taiwanense	FU30861	MG189605	MG189607	MG252072
Fissuroma taiwanense	FU30862	MG189606	MG189608	MG252073
Fissuroma thailandicum	MFLUCC 11-0189	KT955472	KT955452	KT955434
Fissuroma thailandicum	MFLUCC 11-0206	KT955473	KT955453	KT955435
Fissuroma wallichiae	MFLUCC 15-0315A	MN726235	MN726247	MN953045
Fissuroma wallichiae	MFLUCC 15-0315B	MN726236	MN726248	MN953046
Fissuroma wallichiae	MFLUCC 15-0315C	MN726237	MN726249	MN953047
Neoastrosphaeriella aquatica	MFLUCC 18-0209	MK138829	MK138789
Neosastrosphaeriella krabiensis	MFLUCC 11-0022	JN846727	JN846735
Neosastrosphaeriella krabiensis	MFLUCC 11-0025	JN846729	JN846739
Neosastrosphaeriella sribooniensis	MFLUCC 13-0834	MF588997	MF588987	MF588977
Posidiniomyces atricolor	BRK97	MK656110	MK656118
Posidoniomyces atricolor	BRK21	MK656107	MK656115
Rimora ceriopis	MFLU 24-0193	PP989289	PP989297	PQ793448
Rimora mangrovei	JK 5246A	GU301868	GU296193
Rimora mangrovei	JK 5437B	GU479798	GU479765
Rimora mangrovei	MFLU 18-0528	MN017840	MN017908	MN077060
Rimora_mangrovei	MFLU 17-2628	MN017839	MN017907	MN077059
